# Supplementary material for: Female zebrafish (Danio rerio) demonstrate stronger preference for established shoals over newly-formed shoals in the three-tank open-swim preference test
Source: PLoS One. 2022 Sep 21;17(9):e0265703. doi: 10.1371/journal.pone.0265703 (PMC9491588; doi:10.1371/journal.pone.0265703)
Supplement: S1 Data — (XLSX) [file pone.0265703.s001.xlsx]

## Sheet: Novel-ExpShoal_Data
SubID	Sex	Zone	ResultNum	TrialNum	Location	VelocityCenterpointMinimummms	VelocityCenterpointMeanmms	VelocityCenterpointMaximummms	VelocityCenterpointStandardDeviationmms	VelocityCenterpointVariancemms²	DistancemovedCenterpointMinimummm	DistancemovedCenterpointMeanmm	InzoneArenaCenterpointMeans	InzoneArenaCenterpointStandardDeviations	InzoneArenaCenterpointFrequency	InzoneArenaCenterpointCumulativeDurations	InzoneArenaCenterpointCumulativeDuration	CrossTankTrans	ZonetransitionFromEstabTonNovelCenterpointFrequency	Zonetransition2FromNovelToEstabCenterpointFrequency	Zonetransition3FromUpperNovelToUpperEstabCenterpointFrequency	Zonetransition4FromUpperEstabtoUpperNovelCenterpointFrequency	Zonetransition5FromLowerNoveltoLowerEstabCenterpointFrequency	Zonetransition6FromLowerEstabtoLowerNovelCenterpointFrequency	Zonetransition7FromUpperNoveltoLowerNovelCenterpointFrequency	MovementMovingCenterpointCumulativeDuration	MovementNotMovingCenterpointCumulativeDuration	Zonetransition8FromUpperEstabtoLowerEstabCenterpointFrequency	Zonetransition9FromLowerNoveltoUpperNOvelCenterpointFrequency	Zonetransition10FromLowerEstabtoUpperEstabenterpointFrequency	TotalZoneTrans	TrueVelocityMean	TrueVelocitySD	TrueVelocityVar	Entropy	Entropy2
1	1	1	Result 1	Trial 1	In Upper Novel	0	225.917	619.578	219.141	48022.6	0	7.53811	4.03737	#NULL!	1	4.03737	0.67282	4	1	0	0	1	0	0	0	0.361432	0.311388	0	1	0	1	88.1076	85.465	7304.24	#NULL!	#NULL!
1	1	2	Result 1	Trial 1	In Upper Established	0	137.361	655.462	192.418	37024.6	0	4.58329	2.54588	3.011	50	127.294	21.2133	0	0	0	0	0	0	0	0	7.40658	13.8067	0	0	50	50	53.5708	75.043	5631.44	#NULL!	#NULL!
1	1	3	Result 1	Trial 1	In Lower Novel	0	160.855	608.003	201.045	40419	0	5.3672	5.93927	3.50356	4	23.7571	3.95907	0	3	0	0	0	0	4	1	1.59586	2.36321	0	0	0	1	62.7334	78.4076	6147.73	#NULL!	#NULL!
1	1	4	Result 1	Trial 1	In Lower Established	0	86.3537	620.822	161.31	26020.8	0	2.88134	8.21562	19.3334	54	443.644	73.9324	0	0	4	0	0	4	0	0	17.0318	56.895	50	0	0	50	33.6779	62.9109	3957.76	0.58739	0.58739
1	1	5	Result 1	Trial 1	In Novel	0	149.739	619.578	193.398	37402.6	0	4.9963	5.52219	3.57159	4	22.0888	3.68105	0	4	0	0	0	0	1	1	1.41793	2.26312	0	0	0	1	58.3982	75.4252	5688.94	#NULL!	#NULL!
1	1	6	Result 1	Trial 1	In Middle (Upper & Lower)	0	205.936	608.003	219.304	48094.2	0	6.8714	1.2151	0.733579	12	14.5812	2.42994	0	0	0	0	1	4	3	0	1.18995	1.23999	1	1	0	2	80.315	85.5286	7315.13	#NULL!	#NULL!
1	1	7	Result 1	Trial 1	In Established	0	96.5928	655.462	169.154	28613	0	3.22298	70.4079	96.9387	8	563.263	93.8668	0	0	4	0	0	0	0	0	23.8712	69.99	49	0	50	99	37.6712	65.9701	4352.04	0.117818	0.117818
2	1	1	Result 1	Trial 2	In Upper Novel	0	173.063	624.514	207.24	42948.3	0	5.77455	4.98117	4.54719	14	69.7364	11.6221	14	8	0	0	11	0	0	0	4.9658	6.65629	0	8	0	8	67.4946	80.8236	6532.44	#NULL!	#NULL!
2	1	2	Result 1	Trial 2	In Upper Established	0	128.197	762.556	189.751	36005.5	0	4.27751	5.69256	7.31484	33	187.855	31.3073	0	0	6	11	0	0	0	0	10.1818	21.1199	0	0	25	25	49.9968	74.0029	5476.44	#NULL!	#NULL!
2	1	3	Result 1	Trial 2	In Lower Novel	0	121.142	712.792	187.759	35253.6	0	4.0421	8.59193	16.0305	14	120.287	20.0467	0	6	0	0	0	0	10	9	6.13913	13.9076	0	0	0	9	47.2454	73.226	5362.07	#NULL!	#NULL!
2	1	4	Result 1	Trial 2	In Lower Established	0	87.3335	794.851	164.923	27199.6	0	2.91403	7.11787	12.6013	31	220.654	36.7736	0	0	8	0	0	9	0	0	8.39682	28.3768	26	0	0	26	34.0601	64.32	4137.06	0.566219	0.566219
2	1	5	Result 1	Trial 2	In Novel	0	122.136	712.792	187.287	35076.3	0	4.07529	9.13691	13.2732	18	164.464	27.4092	0	14	0	0	2	0	3	7	8.49135	18.9179	0	4	0	11	47.633	73.0419	5335.11	#NULL!	#NULL!
2	1	6	Result 1	Trial 2	In Middle (Upper & Lower)	0	246.986	637.113	216.238	46758.9	0	8.24109	1.25003	0.688887	41	51.2512	8.5414	0	0	0	7	9	8	7	2	5.04921	3.49219	4	4	3	13	96.3245	84.3328	7112.03	#NULL!	#NULL!
2	1	7	Result 1	Trial 2	In Established	0	97.2068	794.851	171.423	29385.9	0	3.24347	16.6775	25.8517	23	383.584	63.927	0	0	14	4	0	1	0	0	16.1597	47.7618	22	0	22	44	37.9107	66.855	4469.6	0.369551	0.369551
3	1	1	Result 1	Trial 3	In Upper Novel	0	164.723	669.106	203.619	41460.5	0	5.49625	3.10917	2.98742	11	34.2009	5.69983	6	1	0	0	2	0	0	0	2.35222	3.34761	0	9	0	9	64.242	79.4114	6306.14	#NULL!	#NULL!
3	1	2	Result 1	Trial 3	In Upper Established	0	169.237	610.229	198.67	39469.8	0	5.64686	1.51818	1.04401	4	6.07274	1.01207	0	0	2	2	0	0	0	0	0.439304	0.572763	0	0	4	4	66.0024	77.4813	6003.36	#NULL!	#NULL!
3	1	3	Result 1	Trial 3	In Lower Novel	0	50.9703	614.669	127.751	16320.4	0	1.70071	31.1773	44.4903	13	405.305	67.5471	0	5	0	0	0	0	5	8	9.54235	58.0048	0	0	0	8	19.8784	49.8229	2482.33	#NULL!	#NULL!
3	1	4	Result 1	Trial 3	In Lower Established	0	62.9235	602.407	142.805	20393.3	0	2.09955	19.2651	23.288	8	154.121	25.6854	0	0	4	0	0	5	0	0	4.33743	21.3424	4	0	0	4	24.5402	55.694	3101.82	0.357823	0.357823
3	1	5	Result 1	Trial 3	In Novel	0	54.5402	669.106	132.436	17539.4	0	1.81982	42.8595	62.9175	10	428.595	71.4286	0	6	0	0	1	0	0	7	10.6879	60.7407	0	8	0	15	21.2707	51.65	2667.74	#NULL!	#NULL!
3	1	6	Result 1	Trial 3	In Middle (Upper & Lower)	0	257.511	614.669	208.984	43674.3	0	8.59228	1.18354	0.556349	17	20.1201	3.35317	0	0	0	2	1	4	5	1	2.10198	1.25118	1	1	2	5	100.429	81.5038	6642.86	#NULL!	#NULL!
3	1	7	Result 1	Trial 3	In Established	0	56.1274	595.126	133.855	17917.2	0	1.87279	18.9064	24.4869	8	151.251	25.2071	0	0	6	0	0	1	0	0	3.89256	21.309	3	0	2	5	21.8897	52.2034	2725.21	0.30468	0.30468
5	1	1	Result 1	Trial 5	In Upper Novel	0	233.077	776.426	220.34	48549.7	0	7.77701	1.58951	1.00347	69	109.676	18.2784	5	0	0	0	3	0	0	0	10.0484	8.22999	0	69	0	69	90.9	85.9326	7384.41	#NULL!	#NULL!
5	1	2	Result 1	Trial 5	In Upper Established	0	486.321	797.994	122.899	15104.1	0	16.2269	0.834168	0.467133	3	2.5025	0.417061	0	0	2	3	0	0	0	0	0.4115	0.00556069	0	0	3	3	189.665	47.9306	2297.33	#NULL!	#NULL!
5	1	3	Result 1	Trial 5	In Lower Novel	0	111.493	822.654	183.404	33637	0	3.72016	6.29534	15.3671	73	459.56	76.589	0	5	0	0	0	0	7	69	21.6093	54.9797	0	0	0	69	43.4823	71.5276	5116.19	#NULL!	#NULL!
5	1	4	Result 1	Trial 5	In Lower Established	0	164.538	837.288	211.742	44834.5	0	5.49008	3.8753	6.79951	7	27.1271	4.52094	0	0	2	0	0	6	0	0	1.81282	2.70255	3	0	0	3	64.1698	82.5794	6819.33	0.294344	0.294344
5	1	5	Result 1	Trial 5	In Novel	0	132.204	814.531	195.057	38047.4	0	4.41123	56.2129	67.9664	10	562.129	93.6829	0	5	0	0	3	0	0	66	30.7624	62.9205	0	69	0	135	51.5596	76.0722	5787.01	#NULL!	#NULL!
5	1	6	Result 1	Trial 5	In Middle (Upper & Lower)	0	362.817	837.288	222.88	49675.5	0	12.106	0.877068	0.446978	14	12.2789	2.04638	0	0	0	3	0	5	7	3	1.59595	0.450425	2	0	3	8	141.499	86.9232	7555.64	#NULL!	#NULL!
5	1	7	Result 1	Trial 5	In Established	0	154.687	688.076	206.072	42465.5	0	5.16139	5.11178	7.61285	5	25.5589	4.25958	0	0	4	0	0	1	0	0	1.62376	2.63026	1	0	0	1	60.3279	80.3681	6459	0.119497	0.119497
6	1	1	Result 1	Trial 6	In Upper Novel	#NULL!	#NULL!	#NULL!	#NULL!	#NULL!	#NULL!	#NULL!	#NULL!	#NULL!	#NULL!	#NULL!	#NULL!	0	#NULL!	#NULL!	#NULL!	#NULL!	#NULL!	#NULL!	#NULL!	#NULL!	#NULL!	#NULL!	#NULL!	#NULL!	#NULL!	#NULL!	#NULL!	#NULL!	#NULL!	#NULL!
6	1	2	Result 1	Trial 6	In Upper Established	0	121.141	639.915	184.411	34007.4	0	4.04207	5.37045	6.07708	21	112.779	18.7945	0	0	0	0	0	0	0	0	5.86077	12.9337	0	0	21	21	47.245	71.9203	5172.53	#NULL!	#NULL!
6	1	3	Result 1	Trial 6	In Lower Novel	#NULL!	#NULL!	#NULL!	#NULL!	#NULL!	#NULL!	#NULL!	#NULL!	#NULL!	#NULL!	#NULL!	#NULL!	0	#NULL!	#NULL!	#NULL!	#NULL!	#NULL!	#NULL!	#NULL!	#NULL!	#NULL!	#NULL!	#NULL!	#NULL!	#NULL!	#NULL!	#NULL!	#NULL!	#NULL!	#NULL!
6	1	4	Result 1	Trial 6	In Lower Established	0	38.6244	608.039	110.327	12172.2	0	1.28877	23.1914	45.2408	21	487.02	81.161	0	0	0	0	0	0	0	0	9.05248	72.103	20	0	0	20	15.0635	43.0275	1851.39	#NULL!	0.210017
6	1	5	Result 1	Trial 6	In Novel	#NULL!	#NULL!	#NULL!	#NULL!	#NULL!	#NULL!	#NULL!	#NULL!	#NULL!	#NULL!	#NULL!	#NULL!	0	#NULL!	#NULL!	#NULL!	#NULL!	#NULL!	#NULL!	#NULL!	#NULL!	#NULL!	#NULL!	#NULL!	#NULL!	#NULL!	#NULL!	#NULL!	#NULL!	#NULL!	#NULL!
6	1	6	Result 1	Trial 6	In Middle (Upper & Lower)	0	67.6972	338.486	151.375	22914.5	0	2.25878	0.166834	#NULL!	1	0.166834	0.0278026	0	0	0	0	0	0	0	0	0.00556055	0.022242	0	0	0	0	26.4019	59.0363	3485.3	#NULL!	#NULL!
6	1	7	Result 1	Trial 6	In Established	0	54.1883	639.915	131.632	17327	0	1.80809	299.95	193.399	2	599.9	99.9722	0	0	0	0	0	0	0	0	14.9299	85.0367	20	0	21	41	21.1334	51.3365	2635.44	#NULL!	0.00110927
7	1	1	Result 1	Trial 7	In Upper Novel	0	191.549	655.467	212.148	45007	0	6.39137	3.1317	4.85163	70	219.219	36.5325	9	2	0	0	2	0	0	0	17.1041	19.4284	0	69	0	69	74.7041	82.7377	6845.56	#NULL!	#NULL!
7	1	2	Result 1	Trial 7	In Upper Established	0	304.769	624.245	219.829	48324.9	0	10.1691	1.02325	0.543239	6	6.13947	1.02313	0	0	1	2	0	0	0	0	0.700623	0.322509	0	0	6	6	118.86	85.7333	7350.22	#NULL!	#NULL!
7	1	3	Result 1	Trial 7	In Lower Novel	0	132.434	621.086	191.145	36536.4	0	4.41889	4.2075	6.46735	81	340.807	56.7949	0	7	0	0	0	0	14	69	19.1281	37.6613	0	0	0	69	51.6493	74.5466	5557.19	#NULL!	#NULL!
7	1	4	Result 1	Trial 7	In Lower Established	0	228.818	610.295	209.53	43902.7	0	7.6349	1.90386	1.66451	17	32.3657	5.39368	0	0	8	0	0	14	0	0	3.05271	2.34097	6	0	0	6	89.239	81.7167	6677.6	0.388063	0.388063
7	1	5	Result 1	Trial 7	In Novel	0	152.145	655.467	200.776	40311.1	0	5.07659	26.9203	37.2027	20	538.405	89.7242	0	9	0	0	0	0	2	68	34.0636	55.655	0	67	0	135	59.3366	78.3026	6131.32	#NULL!	#NULL!
7	1	6	Result 1	Trial 7	In Middle (Upper & Lower)	0	252.295	622.072	206.217	42525.6	0	8.41826	1.25413	0.776116	29	36.3697	6.06094	0	0	0	1	2	14	12	1	3.78114	2.27981	3	2	1	7	98.395	80.4246	6468.14	#NULL!	#NULL!
7	1	7	Result 1	Trial 7	In Established	0	222.105	624.245	215.526	46451.4	0	7.41092	2.75831	3.41235	9	24.8248	4.13701	0	0	9	1	0	0	0	0	2.2242	1.91281	3	0	5	8	86.6209	84.0551	7065.26	0.173268	0.173268
8	1	1	Result 1	Trial 8	In Upper Novel	0	143.856	630.359	198.44	39378.5	0	4.79999	2.61929	1.54631	4	10.4771	1.746	3	1	0	0	1	0	0	0	0.628337	1.11766	0	4	0	4	56.1038	77.3916	5989.47	#NULL!	#NULL!
8	1	2	Result 1	Trial 8	In Upper Established	0	122.821	595.342	184.324	33975.4	0	4.09813	3.62744	2.61467	7	25.3921	4.23154	0	0	0	0	0	0	0	0	1.34564	2.88034	0	0	6	6	47.9002	71.8864	5167.66	#NULL!	#NULL!
8	1	3	Result 1	Trial 8	In Lower Novel	0	49.8237	1124.19	132.287	17499.8	0	1.66245	26.3986	51.6116	6	158.392	26.3957	0	2	0	0	0	0	3	4	3.56984	22.8258	0	0	0	4	19.4312	51.5919	2661.72	#NULL!	#NULL!
8	1	4	Result 1	Trial 8	In Lower Established	0	43.0315	987.241	116.867	13657.8	0	1.43582	50.7132	44.0564	8	405.706	67.6101	0	0	2	0	0	2	0	0	8.31851	59.2916	7	0	0	7	16.7823	45.5781	2077.35	0.356434	0.356434
8	1	5	Result 1	Trial 8	In Novel	0	51.0166	1107.72	130.43	17012.1	0	1.70226	55.322	89.9928	3	165.966	27.6579	0	3	0	0	0	0	0	3	3.88123	23.7767	0	3	0	6	19.8965	50.8677	2587.54	#NULL!	#NULL!
8	1	6	Result 1	Trial 8	In Middle (Upper & Lower)	0	281.866	1124.19	276.209	76291.2	0	9.40495	1.08442	0.624858	6	6.50651	1.0843	0	0	0	0	1	2	3	1	0.633896	0.450401	1	1	0	3	109.928	107.722	11603.9	#NULL!	#NULL!
8	1	7	Result 1	Trial 8	In Established	0	46.0062	679.045	119.998	14399.6	0	1.53508	106.89	107.443	4	427.561	71.2522	0	0	2	0	0	0	0	0	9.3472	61.8995	6	0	6	12	17.9424	46.7992	2190.18	0.28057	0.28057
9	1	1	Result 1	Trial 9	In Upper Novel	0	153.436	955.042	206.565	42669.3	0	5.11967	2.55441	3.51465	9	22.9897	3.83118	4	2	0	0	3	0	0	0	1.44017	2.39101	0	8	0	8	59.84	80.5603	6490	#NULL!	#NULL!
9	1	2	Result 1	Trial 9	In Upper Established	0	83.0772	1335.13	164.729	27135.8	0	2.77201	22.0387	16.9042	8	176.31	29.3817	0	0	1	4	0	0	0	0	6.49466	22.887	0	0	6	6	32.4001	64.2443	4127.36	#NULL!	#NULL!
9	1	3	Result 1	Trial 9	In Lower Novel	0	46.2137	621.648	122.71	15057.7	0	1.542	13.666	38.0482	14	191.325	31.8839	0	2	0	0	0	0	7	8	4.08696	27.7914	0	0	0	8	18.0233	47.8569	2290.28	#NULL!	#NULL!
9	1	4	Result 1	Trial 9	In Lower Established	0	72.8474	607.151	149.542	22362.8	0	2.43068	16.0904	20.1529	13	209.176	34.8588	0	0	4	0	0	8	0	0	6.90058	27.9582	6	0	0	6	28.4105	58.3214	3401.38	0.528389	0.528389
9	1	5	Result 1	Trial 9	In Novel	0	45.5813	622.228	120.476	14514.4	0	1.5209	33.7226	76.5987	6	202.336	33.7189	0	4	0	0	0	0	1	7	4.32051	29.3928	0	6	0	13	17.7767	46.9856	2207.64	#NULL!	#NULL!
9	1	6	Result 1	Trial 9	In Middle (Upper & Lower)	0	263.455	1294.82	238.728	56991	0	8.79061	1.47206	0.696306	17	25.025	4.17037	0	0	0	2	3	8	6	1	2.51334	1.65703	1	2	0	4	102.747	93.1039	8668.33	#NULL!	#NULL!
9	1	7	Result 1	Trial 9	In Established	0	70.8603	1335.13	148.28	21987	0	2.36437	31.0255	26.0361	12	372.306	62.044	0	0	5	2	0	0	0	0	12.0663	49.9778	5	0	6	11	27.6355	57.8292	3344.22	0.345357	0.345357
10	1	1	Result 1	Trial 10	In Upper Novel	0	194.111	606.319	209.848	44036	0	6.47685	1.59743	1.14652	8	12.7794	2.12979	9	0	0	0	0	0	0	0	1.02319	1.1066	0	8	0	8	75.7033	81.8407	6697.88	#NULL!	#NULL!
10	1	2	Result 1	Trial 10	In Upper Established	#NULL!	#NULL!	#NULL!	#NULL!	#NULL!	#NULL!	#NULL!	#NULL!	#NULL!	#NULL!	#NULL!	#NULL!	0	#NULL!	#NULL!	#NULL!	#NULL!	#NULL!	#NULL!	#NULL!	#NULL!	#NULL!	#NULL!	#NULL!	#NULL!	#NULL!	#NULL!	#NULL!	#NULL!	#NULL!	#NULL!
10	1	3	Result 1	Trial 10	In Lower Novel	0	73.1753	629.657	151.666	23002.5	0	2.44162	29.6595	62.7631	19	563.53	93.9165	0	9	0	0	0	0	10	8	18.3284	75.5825	0	0	0	8	28.5384	59.1497	3498.68	#NULL!	#NULL!
10	1	4	Result 1	Trial 10	In Lower Established	0	305.57	635.166	189.138	35773.2	0	10.1959	2.35903	0.931091	10	23.5903	3.93149	0	0	9	0	0	10	0	0	2.93611	0.995383	0	0	0	0	119.172	73.7638	5441.1	#NULL!	0.116458
10	1	5	Result 1	Trial 10	In Novel	0	68.7617	629.657	147.41	21729.7	0	2.29435	22.2462	33.2447	25	556.156	92.6875	0	9	0	0	0	0	0	8	17.1106	75.5714	0	8	0	16	26.8171	57.4899	3305.09	#NULL!	#NULL!
10	1	6	Result 1	Trial 10	In Middle (Upper & Lower)	0	302.797	624.153	189.74	36001.4	0	10.1033	0.850345	0.422069	33	28.0614	4.67664	0	0	0	0	0	10	10	0	3.46438	1.21226	0	0	0	0	118.091	73.9986	5475.81	#NULL!	#NULL!
10	1	7	Result 1	Trial 10	In Established	0	266.756	635.166	204.45	41799.7	0	8.90075	1.73136	0.629218	9	15.5822	2.5969	0	0	9	0	0	0	0	0	1.70161	0.895288	0	0	0	0	104.035	79.7355	6357.73	0.133944	0.133944
13	1	1	Result 1	Trial 13	In Upper Novel	0	43.0516	601.265	121.498	14761.7	0	1.43649	20.8357	22.3735	9	187.521	31.2517	7	3	0	0	4	0	0	0	3.6034	27.6428	0	5	0	5	16.7901	47.3842	2245.25	#NULL!	#NULL!
13	1	2	Result 1	Trial 13	In Upper Established	0	57.0962	605.351	130.81	17111.3	0	1.90512	8.72539	9.38965	4	34.9016	5.8166	0	0	3	4	0	0	0	0	0.950898	4.86571	0	0	1	1	22.2675	51.0159	2602.63	#NULL!	#NULL!
13	1	3	Result 1	Trial 13	In Lower Novel	0	52.3982	608.115	131.044	17172.4	0	1.74836	16.6075	22.3375	11	182.683	30.4454	0	4	0	0	0	0	6	6	4.33187	26.1136	0	0	0	6	20.4353	51.1072	2611.92	#NULL!	#NULL!
13	1	4	Result 1	Trial 13	In Lower Established	0	48.637	584.116	123.301	15203.3	0	1.62285	32.4658	43.2576	6	194.795	32.464	0	0	4	0	0	6	0	0	4.45977	28.0042	2	0	0	2	18.9684	48.0874	2312.42	0.545577	0.545577
13	1	5	Result 1	Trial 13	In Novel	0	42.9788	608.115	120.306	14473.5	0	1.43406	29.5599	28.3027	11	325.158	54.1901	0	7	0	0	1	0	0	5	6.32264	47.8619	0	5	0	10	16.7617	46.9193	2201.42	#NULL!	#NULL!
13	1	6	Result 1	Trial 13	In Middle (Upper & Lower)	0	84.4266	605.351	159.596	25470.9	0	2.81703	3.99399	5.2984	20	79.8799	13.3126	0	0	0	4	3	6	6	1	3.0084	10.3042	2	0	1	4	32.9264	62.2424	3874.12	#NULL!	#NULL!
13	1	7	Result 1	Trial 13	In Established	0	43.0654	582.244	115.847	13420.6	0	1.43695	19.4661	31.276	10	194.661	32.4418	0	0	7	0	0	0	0	0	4.00934	28.4324	0	0	0	0	16.7955	45.1803	2041.27	0.419379	0.419379
14	1	1	Result 1	Trial 14	In Upper Novel	0	190.068	628.353	210.614	44358.1	0	6.34195	3.26159	2.81873	20	65.2319	10.8708	17	5	0	0	13	0	0	0	5.07118	5.7996	0	14	0	14	74.1265	82.1395	6746.87	#NULL!	#NULL!
14	1	2	Result 1	Trial 14	In Upper Established	0	158.068	652.637	199.774	39909.8	0	5.2742	3.21433	2.86656	24	77.1438	12.8559	0	0	5	12	0	0	0	0	5.12122	7.72909	0	0	18	18	61.6465	77.9119	6070.28	#NULL!	#NULL!
14	1	3	Result 1	Trial 14	In Lower Novel	0	183.368	629.827	207.898	43221.7	0	6.11838	3.27075	4.20921	41	134.101	22.3476	0	12	0	0	0	0	33	13	10.1868	12.1608	0	0	0	13	71.5135	81.0802	6574.02	#NULL!	#NULL!
14	1	4	Result 1	Trial 14	In Lower Established	0	100.942	643.308	174.922	30597.6	0	3.36811	7.15234	15.7202	45	321.855	53.6366	0	0	11	0	0	32	0	0	13.9179	39.7186	18	0	0	18	39.3674	68.2196	4653.89	0.509838	0.509838
14	1	5	Result 1	Trial 14	In Novel	0	172.315	629.827	205.659	42295.6	0	5.74959	3.92413	5.46229	33	129.496	21.5803	0	17	0	0	4	0	1	6	9.25823	12.3221	0	9	0	15	67.2028	80.207	6433.16	#NULL!	#NULL!
14	1	6	Result 1	Trial 14	In Middle (Upper & Lower)	0	211.027	643.308	213.794	45708	0	7.04128	2.08304	1.47305	63	131.231	21.8694	0	0	0	10	9	31	32	7	11.2433	10.6261	4	5	6	22	82.3005	83.3797	6952.19	#NULL!	#NULL!
14	1	7	Result 1	Trial 14	In Established	0	93.667	652.637	168.017	28229.6	0	3.12536	10.8958	18.0374	31	337.771	56.2889	0	0	16	2	0	1	0	0	13.8012	42.4822	14	0	12	26	36.5301	65.5266	4293.72	0.42857	0.42857
17	1	1	Result 1	Trial 17	In Upper Novel	0	190.412	645.161	210.369	44255.3	0	6.35342	3.58005	3.56541	34	121.722	20.2847	13	3	0	0	5	0	0	0	9.48065	10.804	0	29	0	29	74.2607	82.0439	6731.23	#NULL!	#NULL!
17	1	2	Result 1	Trial 17	In Upper Established	0	211.84	626.255	214.833	46153.2	0	7.06841	2.88956	2.98745	5	14.4478	2.4077	0	0	3	5	0	0	0	0	1.23443	1.17327	0	0	3	3	82.6176	83.7849	7019.9	#NULL!	#NULL!
17	1	3	Result 1	Trial 17	In Lower Novel	0	118.056	612.123	183.547	33689.6	0	3.93914	9.38568	14.0035	45	422.356	70.3848	0	10	0	0	0	0	15	29	21.3579	49.0269	0	0	0	29	46.0418	71.5833	5124.19	#NULL!	#NULL!
17	1	4	Result 1	Trial 17	In Lower Established	0	233.81	613.474	207.722	43148.2	0	7.80148	2.7205	2.05917	15	40.8075	6.80049	0	0	9	0	0	14	0	0	3.93683	2.8581	2	0	0	2	91.1859	81.0116	6562.84	0.36625	0.36625
17	1	5	Result 1	Trial 17	In Novel	0	127.015	620.141	188.74	35622.9	0	4.23807	19.8019	20.9234	26	514.848	85.7985	0	13	0	0	0	0	0	28	27.7469	58.0516	0	28	0	56	49.5359	73.6086	5418.24	#NULL!	#NULL!
17	1	6	Result 1	Trial 17	In Middle (Upper & Lower)	0	260.4	645.161	207.266	42959	0	8.6887	1.25443	0.621927	42	52.686	8.78003	0	0	0	5	5	14	15	1	5.57162	3.20841	2	1	3	7	101.556	80.8337	6534.06	#NULL!	#NULL!
17	1	7	Result 1	Trial 17	In Established	0	203.113	626.255	210.25	44204.9	0	6.7772	1.88816	1.81416	17	32.0988	5.3492	0	0	12	0	0	0	0	0	2.68016	2.66348	0	0	0	0	79.2141	81.9975	6723.57	0.217861	0.217861
18	1	1	Result 1	Trial 18	In Upper Novel	0	121.44	616.56	183.801	33782.7	0	4.05206	4.18268	4.73751	31	129.663	21.6093	10	1	0	0	5	0	0	0	6.80087	14.8084	0	29	0	29	47.3616	71.6824	5138.35	#NULL!	#NULL!
18	1	2	Result 1	Trial 18	In Upper Established	0	181.853	597.748	212.073	44975	0	6.06783	1.11222	0.83196	12	13.3467	2.22432	0	0	2	5	0	0	0	0	0.978702	1.24562	0	0	10	10	70.9227	82.7085	6840.7	#NULL!	#NULL!
18	1	3	Result 1	Trial 18	In Lower Novel	0	96.7197	628.212	169.904	28867.4	0	3.22722	8.62437	12.6817	36	310.477	51.7433	0	9	0	0	0	0	11	29	13.0957	38.6476	0	0	0	29	37.7207	66.2626	4390.73	#NULL!	#NULL!
18	1	4	Result 1	Trial 18	In Lower Established	0	107.421	617.941	178.493	31859.7	0	3.58428	7.63395	10.0292	19	145.045	24.1728	0	0	8	0	0	11	0	0	6.68965	17.4776	10	0	0	10	41.8942	69.6123	4845.86	0.477671	0.477671
18	1	5	Result 1	Trial 18	In Novel	0	97.5506	620.398	169.282	28656.3	0	3.25494	29.8966	49.322	14	418.552	69.7548	0	10	0	0	1	0	1	25	17.9336	51.8212	0	27	0	52	38.0447	66.02	4358.62	#NULL!	#NULL!
18	1	6	Result 1	Trial 18	In Middle (Upper & Lower)	0	231.687	628.212	219.361	48119.4	0	7.73062	1.43017	0.499126	29	41.4748	6.91208	0	0	0	5	4	9	10	4	3.81472	3.09737	3	2	3	12	90.3579	85.5508	7318.96	#NULL!	#NULL!
18	1	7	Result 1	Trial 18	In Established	0	96.7182	609.801	170.362	29023.3	0	3.22717	9.31376	11.9523	15	139.706	23.2831	0	0	10	0	0	2	0	0	5.88889	17.3886	7	0	7	14	37.7201	66.4412	4414.44	0.336694	0.336694
19	1	1	Result 1	Trial 19	In Upper Novel	0	164.272	611.612	199.435	39774.5	0	5.4812	3.54521	2.15707	16	56.7234	9.45337	16	5	0	0	8	0	0	0	3.94261	5.5052	0	8	0	8	64.0661	77.7797	6049.7	#NULL!	#NULL!
19	1	2	Result 1	Trial 19	In Upper Established	0	168.819	618.283	203.636	41467.5	0	5.63292	3.03011	2.09905	16	48.4818	8.07985	0	0	4	9	0	0	0	0	3.41434	4.66552	0	0	9	9	65.8394	79.418	6307.21	#NULL!	#NULL!
19	1	3	Result 1	Trial 19	In Lower Novel	0	130.925	630.051	191.089	36514.8	0	4.36854	7.76686	12.1256	22	170.871	28.4769	0	11	0	0	0	0	14	9	9.40889	19.068	0	0	0	9	51.0608	74.5247	5553.9	#NULL!	#NULL!
19	1	4	Result 1	Trial 19	In Lower Established	0	83.862	613.985	161.984	26238.8	0	2.7982	14.0561	15.7337	23	323.29	53.8787	0	0	13	0	0	15	0	0	11.8556	42.023	10	0	0	10	32.7062	63.1738	3990.92	0.485175	0.485175
19	1	5	Result 1	Trial 19	In Novel	0	122.754	630.051	184.792	34148.1	0	4.0959	9.42053	17.756	21	197.831	32.97	0	16	0	0	0	0	1	9	10.4043	22.5602	0	7	0	16	47.8741	72.0689	5193.93	#NULL!	#NULL!
19	1	6	Result 1	Trial 19	In Middle (Upper & Lower)	0	244.56	607.096	216.669	46945.6	0	8.16016	1.48232	0.573061	40	59.2926	9.88156	0	0	0	7	8	15	13	0	5.76656	4.11499	2	1	0	3	95.3784	84.5009	7140.43	#NULL!	#NULL!
19	1	7	Result 1	Trial 19	In Established	0	82.3359	618.283	159.536	25451.8	0	2.74728	17.1121	32.7794	20	342.242	57.0372	0	0	17	2	0	0	0	0	12.4395	44.5977	8	0	9	17	32.111	62.219	3871.22	0.397284	0.397284
21	1	1	Result 1	Trial 21	In Upper Novel	0	104.684	600.567	171.944	29564.6	0	3.49298	5.6741	4.70034	19	107.808	17.966	1	0	0	0	0	0	0	0	4.99333	12.9726	0	19	0	19	40.8268	67.0582	4496.78	#NULL!	#NULL!
21	1	2	Result 1	Trial 21	In Upper Established	#NULL!	#NULL!	#NULL!	#NULL!	#NULL!	#NULL!	#NULL!	#NULL!	#NULL!	#NULL!	#NULL!	#NULL!	0	#NULL!	#NULL!	#NULL!	#NULL!	#NULL!	#NULL!	#NULL!	#NULL!	#NULL!	#NULL!	#NULL!	#NULL!	#NULL!	#NULL!	#NULL!	#NULL!	#NULL!	#NULL!
21	1	3	Result 1	Trial 21	In Lower Novel	0	63.012	639.558	140.922	19858.9	0	2.1025	22.1343	43.7134	22	486.954	81.1499	0	1	0	0	0	0	2	19	13.9513	67.1931	0	0	0	19	24.5747	54.9596	3020.54	#NULL!	#NULL!
21	1	4	Result 1	Trial 21	In Lower Established	0	267.298	594.189	211.947	44921.7	0	8.91887	2.5025	3.0672	2	5.005	0.834075	0	0	1	0	0	2	0	0	0.528247	0.305827	0	0	0	0	104.246	82.6593	6832.59	#NULL!	0.224897
21	1	5	Result 1	Trial 21	In Novel	0	68.6597	639.558	145.797	21256.7	0	2.29095	65.1021	73.4093	9	585.919	97.6423	0	1	0	0	0	0	0	19	18.2551	79.3817	0	19	0	38	26.7773	56.8608	3233.14	#NULL!	#NULL!
21	1	6	Result 1	Trial 21	In Middle (Upper & Lower)	0	201.729	597.41	215.929	46625.4	0	6.73102	1.12446	0.522165	10	11.2446	1.87389	0	0	0	0	0	2	2	0	0.900801	0.973087	0	0	0	0	78.6743	84.2123	7091.72	#NULL!	#NULL!
21	1	7	Result 1	Trial 21	In Established	0	311.083	594.189	205.049	42044.9	0	10.3798	1.43477	0.0471874	2	2.86954	0.478203	0	0	1	0	0	0	0	0	0.344751	0.133452	0	0	0	0	121.322	79.9691	6395.03	0.0535808	0.0535808
22	1	1	Result 1	Trial 22	In Upper Novel	0	223.545	688.851	230.178	52981.7	0	7.45895	1.5246	1.62303	13	19.8198	3.30312	4	2	0	0	6	0	0	0	1.69605	1.60151	0	11	0	11	87.1825	89.7694	8058.52	#NULL!	#NULL!
22	1	2	Result 1	Trial 22	In Upper Established	0	267.462	708.052	209.084	43716	0	8.92432	1.32589	0.906501	38	50.3837	8.39682	0	0	1	6	0	0	0	0	5.42179	2.97503	0	0	37	37	104.31	81.5428	6649.2	#NULL!	#NULL!
22	1	3	Result 1	Trial 22	In Lower Novel	0	66.7473	660.675	149.945	22483.4	0	2.22714	12.5433	37.0612	13	163.063	27.1757	0	2	0	0	0	0	7	11	4.71	22.4657	0	0	0	11	26.0314	58.4785	3419.73	#NULL!	#NULL!
22	1	4	Result 1	Trial 22	In Lower Established	0	85.2079	694.498	163.171	26624.7	0	2.84311	9.3923	17.4107	39	366.3	61.0465	0	0	4	0	0	8	0	0	13.5962	47.4504	36	0	0	36	33.2311	63.6367	4049.62	0.423873	0.423873
22	1	5	Result 1	Trial 22	In Novel	0	69.5306	683.509	152.208	23167.4	0	2.32001	19.0338	37.7251	9	171.305	28.5492	0	4	0	0	0	0	3	5	5.15487	23.3888	0	5	0	10	27.1169	59.3611	3523.76	#NULL!	#NULL!
22	1	6	Result 1	Trial 22	In Middle (Upper & Lower)	0	298.825	688.851	213.719	45676	0	9.97079	1.08775	0.549488	20	21.7551	3.62565	0	0	0	2	6	7	4	6	2.53573	1.08992	4	6	1	17	116.542	83.3504	6947.32	#NULL!	#NULL!
22	1	7	Result 1	Trial 22	In Established	0	102.358	708.052	176.538	31165.7	0	3.41534	36.9642	58.585	11	406.607	67.764	0	0	5	4	0	1	0	0	17.7445	50.0195	32	0	36	68	39.9196	68.8498	4740.3	0.322178	0.322178
23	1	1	Result 1	Trial 23	In Upper Novel	0	131.762	694.079	195.222	38111.6	0	4.39646	3.2349	5.90197	40	129.396	21.5636	1	1	0	0	2	0	0	0	7.05071	14.5073	0	36	0	36	51.3872	76.1366	5796.77	#NULL!	#NULL!
23	1	2	Result 1	Trial 23	In Upper Established	0	301.087	728.679	244.203	59634.9	0	10.0463	2.21889	1.72235	2	4.43777	0.739546	0	0	1	2	0	0	0	0	0.483764	0.255783	0	0	0	0	117.424	95.2392	9070.47	#NULL!	#NULL!
23	1	3	Result 1	Trial 23	In Lower Novel	0	31.6536	629.168	106.019	11239.9	0	1.05618	12.5856	59.3037	37	465.666	77.6023	0	0	0	0	0	0	0	37	6.60587	70.9964	0	0	0	37	12.3449	41.3474	1709.59	#NULL!	#NULL!
23	1	4	Result 1	Trial 23	In Lower Established	#NULL!	#NULL!	#NULL!	#NULL!	#NULL!	#NULL!	#NULL!	#NULL!	#NULL!	#NULL!	#NULL!	#NULL!	0	#NULL!	#NULL!	#NULL!	#NULL!	#NULL!	#NULL!	#NULL!	#NULL!	#NULL!	#NULL!	#NULL!	#NULL!	#NULL!	#NULL!	#NULL!	#NULL!	#NULL!	0.244893
23	1	5	Result 1	Trial 23	In Novel	0	52.5243	694.079	135.44	18343.9	0	1.75256	197.965	152.637	3	593.894	98.9713	0	1	0	0	0	0	0	37	13.4842	85.4815	0	36	0	73	20.4845	52.8216	2790.11	#NULL!	#NULL!
23	1	6	Result 1	Trial 23	In Middle (Upper & Lower)	0	415.92	728.679	226.253	51190.2	0	13.8779	1.1011	0.872652	3	3.3033	0.550489	0	0	0	2	2	0	0	0	0.4504	0.100089	0	0	0	0	162.209	88.2387	7786.03	#NULL!	#NULL!
23	1	7	Result 1	Trial 23	In Established	0	234.968	720.995	237.281	56302.1	0	7.8401	2.86954	#NULL!	1	2.86954	0.478203	0	0	1	0	0	0	0	0	0.255783	0.22242	0	0	0	0	91.6375	92.5396	8563.55	0.0279778	0.0279778
25	1	1	Result 1	Trial 25	In Upper Novel	0	186.937	1058.19	211.567	44760.6	0	6.23746	5.02725	4.39217	45	226.226	37.7002	17	16	0	0	21	0	0	0	17.3932	20.3069	0	24	0	24	72.9054	82.5111	6808.09	#NULL!	#NULL!
25	1	2	Result 1	Trial 25	In Upper Established	0	221.41	943.775	215.358	46379.2	0	7.38772	3.60221	5.07408	24	86.4531	14.4073	0	0	17	22	0	0	0	0	7.77914	6.62811	0	0	5	5	86.3499	83.9896	7054.28	#NULL!	#NULL!
25	1	3	Result 1	Trial 25	In Lower Novel	0	87.3603	635.605	163.393	26697.1	0	2.91492	10.3684	17.9258	27	279.947	46.6526	0	1	0	0	0	0	5	23	10.7206	35.9264	0	0	0	23	34.0705	63.7233	4060.63	#NULL!	#NULL!
25	1	4	Result 1	Trial 25	In Lower Established	0	290.593	601.685	225.164	50698.9	0	9.69613	1.35469	1.27921	5	6.77344	1.12878	0	0	2	0	0	5	0	0	0.733986	0.394796	5	0	0	5	113.331	87.814	7711.3	0.457405	0.457405
25	1	5	Result 1	Trial 25	In Novel	0	119.25	1058.19	185.469	34398.9	0	3.97898	15.452	23.4195	31	479.012	79.8265	0	18	0	0	0	0	2	22	24.3272	55.4938	0	23	0	45	46.5075	72.3329	5232.07	#NULL!	#NULL!
25	1	6	Result 1	Trial 25	In Middle (Upper & Lower)	0	345.701	1053.02	192.428	37028.6	0	11.5349	0.942452	0.397928	53	49.9499	8.32407	0	0	0	22	21	3	3	1	6.76156	1.5625	3	1	3	8	134.823	75.0469	5632.05	#NULL!	#NULL!
25	1	7	Result 1	Trial 25	In Established	0	191.642	772.227	210.611	44357.1	0	6.39445	3.20169	4.04425	22	70.4371	11.7382	0	0	19	0	0	2	0	0	5.54938	6.18883	2	0	2	4	74.7404	82.1383	6746.71	0.277197	0.277197
26	1	1	Result 1	Trial 26	In Upper Novel	0	290.209	808.612	212.748	45261.8	0	9.68332	1.89078	1.69155	36	68.0681	11.3434	16	5	0	0	18	0	0	0	7.70685	3.63657	0	29	0	29	113.182	82.9717	6884.32	#NULL!	#NULL!
26	1	2	Result 1	Trial 26	In Upper Established	0	218.364	779.51	215.37	46384.2	0	7.28609	3.02656	3.57423	51	154.354	25.7229	0	0	7	18	0	0	0	0	13.5843	12.1386	0	0	43	43	85.162	83.9943	7055.04	#NULL!	#NULL!
26	1	3	Result 1	Trial 26	In Lower Novel	0	138.579	731.415	196.963	38794.5	0	4.62391	5.08509	10.0843	35	177.978	29.6597	0	11	0	0	0	0	17	29	10.2424	19.4117	0	0	0	29	54.0458	76.8156	5900.64	#NULL!	#NULL!
26	1	4	Result 1	Trial 26	In Lower Established	0	152.446	796.671	200.049	40019.8	0	5.08663	4.13469	8.91071	48	198.465	33.0738	0	0	9	0	0	17	0	0	12.639	20.4348	42	0	0	42	59.4539	78.0191	6087.01	0.574386	0.574386
26	1	5	Result 1	Trial 26	In Novel	0	162.348	786.09	207.137	42905.5	0	5.417	8.73273	19.2292	25	218.318	36.3823	0	16	0	0	7	0	3	18	14.4351	21.9417	0	24	0	42	63.3157	80.7834	6525.93	#NULL!	#NULL!
26	1	6	Result 1	Trial 26	In Middle (Upper & Lower)	0	324.456	808.612	196.778	38721.7	0	10.826	1.0033	0.600596	58	58.1915	9.69751	0	0	0	15	11	9	14	11	7.41214	2.28536	6	5	11	33	126.538	76.7434	5889.57	#NULL!	#NULL!
26	1	7	Result 1	Trial 26	In Established	0	167.376	796.671	205.604	42273	0	5.58479	9.49381	24.3439	34	322.789	53.7923	0	0	16	3	0	8	0	0	22.3198	31.4724	36	0	32	68	65.2766	80.1856	6429.72	0.402879	0.402879
27	1	1	Result 1	Trial 27	In Upper Novel	0	140.55	598.432	185.161	34284.7	0	4.68968	3.79824	3.42417	6	22.7895	3.79782	6	1	0	0	3	0	0	0	1.42349	2.36877	0	3	0	3	54.8145	72.2128	5214.7	#NULL!	#NULL!
27	1	2	Result 1	Trial 27	In Upper Established	0	197.56	715.901	214.734	46110.5	0	6.59192	1.32929	1.05184	31	41.2079	6.86722	0	0	0	4	0	0	0	0	3.28625	3.58096	0	0	29	29	77.0484	83.7463	7013.41	#NULL!	#NULL!
27	1	3	Result 1	Trial 27	In Lower Novel	0	177.763	628.72	202.464	40991.5	0	5.93137	2.26337	1.85638	18	40.7407	6.78937	0	5	0	0	0	0	15	4	3.04716	3.74221	0	0	0	4	69.3276	78.961	6234.81	#NULL!	#NULL!
27	1	4	Result 1	Trial 27	In Lower Established	0	93.1444	804.298	168.657	28445.3	0	3.10792	11.24	17.1293	44	494.561	82.4177	0	0	7	0	0	16	0	0	20.0178	62.3999	29	0	0	29	36.3263	65.7762	4326.53	0.282353	0.282353
27	1	5	Result 1	Trial 27	In Novel	0	150.565	614.122	191.502	36673.1	0	5.02385	2.3023	2.30387	13	29.9299	4.98777	0	6	0	0	0	0	0	3	1.95729	3.02491	0	0	0	3	58.7204	74.6858	5577.98	#NULL!	#NULL!
27	1	6	Result 1	Trial 27	In Middle (Upper & Lower)	0	182.206	728.03	206.18	42510.3	0	6.07961	2.07379	1.75207	33	68.4351	11.4046	0	0	0	3	3	16	15	1	5.20463	6.19995	2	2	1	6	71.0603	80.4102	6465.82	#NULL!	#NULL!
27	1	7	Result 1	Trial 27	In Established	0	95.3118	804.298	170.577	29096.4	0	3.18024	23.8778	36.1195	21	501.435	83.5632	0	0	7	1	0	0	0	0	20.6628	62.9004	27	0	28	55	37.1716	66.525	4425.56	0.237649	0.237649
29	1	1	Result 1	Trial 29	In Upper Novel	0	522.624	1205.88	337.705	114045	0	17.4383	0.785971	0.395543	9	7.07374	1.17883	12	3	0	0	2	0	0	0	0.978647	0.200178	0	9	0	9	203.823	131.705	17346.2	#NULL!	#NULL!
29	1	2	Result 1	Trial 29	In Upper Established	0	360.53	1036.63	269.071	72399	0	12.0297	0.824634	0.537923	7	5.77244	0.961966	0	0	0	2	0	0	0	0	0.678381	0.283585	0	0	7	7	140.607	104.938	11011.9	#NULL!	#NULL!
29	1	3	Result 1	Trial 29	In Lower Novel	0	82.7876	1049.17	172.885	29889.3	0	2.76235	18.9174	35.697	22	416.183	69.3561	0	9	0	0	0	0	14	9	13.879	55.4715	0	0	0	9	32.2872	67.4252	4546.16	#NULL!	#NULL!
29	1	4	Result 1	Trial 29	In Lower Established	0	119.441	1092.78	205.591	42267.6	0	3.98535	8.54188	16.5865	20	170.838	28.4698	0	0	13	0	0	15	0	0	7.89034	20.5794	7	0	0	7	46.582	80.1805	6428.9	0.307689	0.307689
29	1	5	Result 1	Trial 29	In Novel	0	78.5079	1205.88	170.42	29042.9	0	2.61955	21.5566	31.1437	19	409.576	68.2551	0	12	0	0	0	0	1	7	12.9893	55.2602	0	6	0	13	30.6181	66.4638	4417.43	#NULL!	#NULL!
29	1	6	Result 1	Trial 29	In Middle (Upper & Lower)	0	452.849	1140.95	254.2	64617.5	0	15.1101	0.740525	0.309	31	22.9563	3.82562	0	0	0	0	2	15	13	2	3.24177	0.583852	3	3	1	9	176.611	99.138	9828.32	#NULL!	#NULL!
29	1	7	Result 1	Trial 29	In Established	0	108.253	1092.78	193.944	37614.2	0	3.61205	12.877	28.8541	13	167.401	27.897	0	0	13	2	0	0	0	0	7.2064	20.6906	4	0	6	10	42.2187	75.6382	5721.12	0.322104	0.322104
30	1	1	Result 1	Trial 30	In Upper Novel	0	173.054	645.431	208.27	43376.6	0	5.77425	3.73707	2.58164	27	100.901	16.8159	22	6	0	0	8	0	0	0	7.14008	9.67581	0	24	0	24	67.4911	81.2253	6597.58	#NULL!	#NULL!
30	1	2	Result 1	Trial 30	In Upper Established	0	245.939	787.61	229.461	52652.3	0	8.20619	2.2884	1.95398	12	27.4608	4.57654	0	0	3	8	0	0	0	0	2.58578	1.98521	0	0	9	9	95.9162	89.4898	8008.41	#NULL!	#NULL!
30	1	3	Result 1	Trial 30	In Lower Novel	0	100.858	778.84	176.06	30997	0	3.36531	8.03971	15.1626	40	321.588	53.5951	0	16	0	0	0	0	22	25	13.7964	39.7987	0	0	0	25	39.3346	68.6634	4714.64	#NULL!	#NULL!
30	1	4	Result 1	Trial 30	In Lower Established	0	151.248	761.082	202.316	40931.7	0	5.04663	5.74806	8.80336	26	149.449	24.9069	0	0	19	0	0	23	0	0	9.30322	15.6036	10	0	0	10	58.9867	78.9032	6225.71	0.487037	0.487037
30	1	5	Result 1	Trial 30	In Novel	0	104.893	778.84	178.121	31727	0	3.49993	16.383	21.8963	24	393.193	65.5286	0	22	0	0	1	0	5	23	17.5388	47.9898	0	20	0	43	40.9083	69.4672	4825.68	#NULL!	#NULL!
30	1	6	Result 1	Trial 30	In Middle (Upper & Lower)	0	294.298	775.67	213.715	45674.2	0	9.81976	1.17192	0.546603	49	57.4241	9.57015	0	0	0	4	7	21	17	2	6.57287	2.99171	6	4	2	14	114.776	83.3488	6947.05	#NULL!	#NULL!
30	1	7	Result 1	Trial 30	In Established	0	141.452	787.61	198.711	39486.2	0	4.7198	5.95128	8.69727	25	148.782	24.7956	0	0	22	4	0	2	0	0	8.69154	16.1041	4	0	7	11	55.1663	77.4973	6005.85	0.367987	0.367987
31	1	1	Result 1	Trial 31	In Upper Novel	0	232.004	805.709	221.939	49256.8	0	7.7412	2.53825	2.31717	14	35.5355	5.92193	9	6	0	0	14	0	0	0	3.25289	2.66904	0	5	0	5	90.4816	86.5562	7491.96	#NULL!	#NULL!
31	1	2	Result 1	Trial 31	In Upper Established	0	126.341	763.303	186.506	34784.6	0	4.21559	6.29439	9.03908	42	264.364	44.0558	0	0	7	13	0	0	0	0	14.3794	29.6708	0	0	31	31	49.273	72.7373	5290.74	#NULL!	#NULL!
31	1	3	Result 1	Trial 31	In Lower Novel	0	258.265	617.856	227.032	51543.4	0	8.61747	1.8018	0.965907	5	9.00901	1.50133	0	3	0	0	0	0	4	5	0.884119	0.617215	0	0	0	5	100.723	88.5425	7839.75	#NULL!	#NULL!
31	1	4	Result 1	Trial 31	In Lower Established	0	61.9261	605.414	138.787	19261.9	0	2.06627	9.34591	15.0629	31	289.723	48.2818	0	0	1	0	0	4	0	0	8.2629	40.0189	31	0	0	31	24.1512	54.1269	2929.73	0.409583	0.409583
31	1	5	Result 1	Trial 31	In Novel	0	226.928	805.709	223.676	50031.1	0	7.57183	2.03024	1.26485	13	26.3931	4.39835	0	9	0	0	3	0	0	1	2.34097	2.05738	0	3	0	4	88.5019	87.2336	7609.73	#NULL!	#NULL!
31	1	6	Result 1	Trial 31	In Middle (Upper & Lower)	0	251.544	763.303	219.825	48323.2	0	8.39319	1.31281	0.893378	29	38.0714	6.34453	0	0	0	12	11	1	4	4	3.7867	2.55783	1	2	4	11	98.1022	85.7318	7349.96	#NULL!	#NULL!
31	1	7	Result 1	Trial 31	In Established	0	86.7518	733.996	161.222	25992.6	0	2.89462	29.713	57.5757	18	534.835	89.1292	0	0	8	1	0	3	0	0	20.6739	68.4497	30	0	27	57	33.8332	62.8766	3953.47	0.180202	0.180202
32	1	1	Result 1	Trial 32	In Upper Novel	0	398.989	871.751	237.472	56393.1	0	13.3129	2.28562	1.29766	2	4.57124	0.761788	2	2	0	0	2	0	0	0	0.617215	0.144573	0	0	0	0	155.606	92.6141	8577.39	#NULL!	#NULL!
32	1	2	Result 1	Trial 32	In Upper Established	0	147.463	620.464	198.326	39333.1	0	4.92036	2.68432	3.4971	49	131.532	21.9195	0	0	1	1	0	0	0	0	8.11833	13.8012	0	0	48	48	57.5106	77.3471	5982.56	#NULL!	#NULL!
32	1	3	Result 1	Trial 32	In Lower Novel	808.417	812.145	815.874	5.27265	27.8008	26.9736	27.0985	0.066734	#NULL!	1	0.066734	0.0111211	0	0	0	0	0	0	1	1	0.0111211	0	0	0	0	1	316.737	2.05633	4.2285	#NULL!	#NULL!
32	1	4	Result 1	Trial 32	In Lower Established	0	77.3446	824.967	154.519	23876	0	2.58073	9.45299	14.7779	49	463.197	77.1908	0	0	1	0	0	1	0	0	16.0142	61.171	48	0	0	48	30.1644	60.2624	3631.54	0.247851	0.247851
32	1	5	Result 1	Trial 32	In Novel	0	360.768	871.751	258.014	66571.3	0	12.0376	1.6016	1.03813	2	3.2032	0.533808	0	2	0	0	0	0	0	0	0.389235	0.144573	0	0	0	0	140.7	100.625	10125.5	#NULL!	#NULL!
32	1	6	Result 1	Trial 32	In Middle (Upper & Lower)	0	237.633	824.967	255.346	65201.4	0	7.92904	1.36803	1.13231	6	8.20821	1.36788	0	0	0	1	2	1	1	1	0.695062	0.672821	1	0	0	2	92.6769	99.5849	9917.13	#NULL!	#NULL!
32	1	7	Result 1	Trial 32	In Established	0	92.0143	747.846	166.715	27793.8	0	3.07021	117.718	161.081	5	588.589	98.0872	0	0	2	0	0	0	0	0	23.7378	74.3439	47	0	48	95	35.8856	65.0189	4227.44	0.0458554	0.0458554
34	1	1	Result 1	Trial 34	In Upper Novel	0	182.508	603.046	217.728	47405.5	0	6.08968	4.0755	2.70986	7	28.5285	4.75423	27	4	0	0	5	0	0	0	2.0407	2.71352	0	4	0	4	71.1781	84.9139	7210.38	#NULL!	#NULL!
34	1	2	Result 1	Trial 34	In Upper Established	0	174.218	608.167	202.582	41039.4	0	5.81307	3.73336	3.72126	9	33.6003	5.59942	0	0	4	5	0	0	0	0	2.46886	3.13056	0	0	5	5	67.945	79.007	6242.09	#NULL!	#NULL!
34	1	3	Result 1	Trial 34	In Lower Novel	0	124.067	1193.11	197.192	38884.8	0	4.13972	9.57513	18.2036	30	287.254	47.8703	0	23	0	0	0	0	26	4	14.5463	33.3185	0	0	0	4	48.3861	76.9049	5914.38	#NULL!	#NULL!
34	1	4	Result 1	Trial 34	In Lower Established	0	120.014	1170.63	195.264	38128.1	0	4.00446	8.06398	13.4896	31	249.983	41.6593	0	0	23	0	0	26	0	0	12.1274	29.5318	5	0	0	5	46.8055	76.153	5799.28	0.44457	0.44457
34	1	5	Result 1	Trial 34	In Novel	0	106.083	1062.33	181.744	33031.1	0	3.53964	9.5173	18.5366	30	285.519	47.5812	0	27	0	0	1	0	0	3	12.8003	34.7754	0	3	0	6	41.3724	70.8802	5024.03	#NULL!	#NULL!
34	1	6	Result 1	Trial 34	In Middle (Upper & Lower)	0	355.693	1193.11	218.185	47604.8	0	11.8683	0.965993	0.541097	61	58.9256	9.81984	0	0	0	4	4	26	26	1	7.6012	2.21864	1	1	1	4	138.72	85.0922	7240.69	#NULL!	#NULL!
34	1	7	Result 1	Trial 34	In Established	0	99.5613	1004.04	176.694	31220.8	0	3.32203	7.97047	21.138	32	255.055	42.5044	0	0	27	1	0	0	0	0	10.7596	31.7449	4	0	4	8	38.8289	68.9107	4748.68	0.410386	0.410386
35	1	1	Result 1	Trial 35	In Upper Novel	0	138.226	622.394	191.615	36716.1	0	4.61214	5.72795	3.47585	18	103.103	17.1819	4	0	0	0	7	0	0	0	6.07206	11.1099	0	16	0	16	53.9081	74.7298	5584.52	#NULL!	#NULL!
35	1	2	Result 1	Trial 35	In Upper Established	0	133.089	630.371	191.203	36558.7	0	4.44074	4.98912	3.59243	21	104.771	17.46	0	0	2	6	0	0	0	0	5.88857	11.5658	0	0	18	18	51.9047	74.5692	5560.58	#NULL!	#NULL!
35	1	3	Result 1	Trial 35	In Lower Novel	0	98.1476	596.462	171.601	29446.9	0	3.27486	6.49816	7.70561	16	103.971	17.3265	0	4	0	0	0	0	4	16	4.40948	12.917	0	0	0	16	38.2776	66.9244	4478.87	#NULL!	#NULL!
35	1	4	Result 1	Trial 35	In Lower Established	0	66.2343	611.737	144.295	20821.1	0	2.21002	15.1397	26.2794	19	287.654	47.9371	0	0	1	0	0	3	0	0	8.60209	39.335	18	0	0	18	25.8314	56.2751	3166.89	0.54875	0.54875
35	1	5	Result 1	Trial 35	In Novel	0	112.534	622.394	179.592	32253.4	0	3.75488	17.5691	19.8759	11	193.26	32.2064	0	4	0	0	4	0	0	11	9.36944	22.837	0	14	0	25	43.8883	70.0409	4905.74	#NULL!	#NULL!
35	1	6	Result 1	Trial 35	In Middle (Upper & Lower)	0	193.997	601.242	209.225	43775.1	0	6.47303	1.21371	0.644592	24	29.1291	4.85432	0	0	0	5	3	2	4	5	2.32429	2.53003	1	2	3	11	75.6588	81.5978	6658.19	#NULL!	#NULL!
35	1	7	Result 1	Trial 35	In Established	0	79.7798	630.371	157.124	24688.1	0	2.66199	26.9627	51.355	14	377.477	62.9059	0	0	3	1	0	1	0	0	13.3118	49.5885	17	0	15	32	31.1141	61.2784	3755.06	0.348888	0.348888
36	1	1	Result 1	Trial 36	In Upper Novel	#NULL!	#NULL!	#NULL!	#NULL!	#NULL!	#NULL!	#NULL!	#NULL!	#NULL!	#NULL!	#NULL!	#NULL!	2	#NULL!	#NULL!	#NULL!	#NULL!	#NULL!	#NULL!	#NULL!	#NULL!	#NULL!	#NULL!	#NULL!	#NULL!	#NULL!	#NULL!	#NULL!	#NULL!	#NULL!	#NULL!
36	1	2	Result 1	Trial 36	In Upper Established	0	52.1726	597.709	125.47	15742.8	0	1.74083	14.9066	20.3836	12	178.879	29.8098	0	0	0	0	0	0	0	0	4.46508	25.3448	0	0	12	12	20.3473	48.9333	2394.48	#NULL!	#NULL!
36	1	3	Result 1	Trial 36	In Lower Novel	0	56.2789	592.651	132.91	17665.2	0	1.87784	30.8842	59.0089	5	154.421	25.734	0	2	0	0	0	0	4	0	4.00356	21.7249	0	0	0	0	21.9488	51.8349	2686.88	#NULL!	#NULL!
36	1	4	Result 1	Trial 36	In Lower Established	0	52.7863	583.441	127.52	16261.3	0	1.7613	15.6647	18.4832	17	266.3	44.3783	0	0	3	0	0	5	0	0	6.62811	37.7502	11	0	0	11	20.5867	49.7328	2473.34	#NULL!	0.464972
36	1	5	Result 1	Trial 36	In Novel	0	49.5008	584.221	124.155	15414.4	0	1.65168	28.8021	51.7633	5	144.011	23.9991	0	2	0	0	0	0	0	0	3.35298	20.6406	0	0	0	0	19.3053	48.4205	2344.53	#NULL!	#NULL!
36	1	6	Result 1	Trial 36	In Middle (Upper & Lower)	0	149.207	592.651	197.51	39010.4	0	4.97854	2.23928	0.963085	9	20.1535	3.35854	0	0	0	0	0	5	4	0	1.25667	2.10187	0	0	0	0	58.1907	77.0289	5933.48	#NULL!	#NULL!
36	1	7	Result 1	Trial 36	In Established	0	50.3571	597.709	123.824	15332.3	0	1.68025	87.1205	142.004	5	435.602	72.5923	0	0	3	0	0	0	0	0	10.4815	62.1108	11	0	12	23	19.6393	48.2914	2332.04	0.29923	0.29923
37	1	1	Result 1	Trial 37	In Upper Novel	#NULL!	#NULL!	#NULL!	#NULL!	#NULL!	#NULL!	#NULL!	#NULL!	#NULL!	#NULL!	#NULL!	#NULL!	4	#NULL!	#NULL!	#NULL!	#NULL!	#NULL!	#NULL!	#NULL!	#NULL!	#NULL!	#NULL!	#NULL!	#NULL!	#NULL!	#NULL!	#NULL!	#NULL!	#NULL!	#NULL!
37	1	2	Result 1	Trial 37	In Upper Established	0	141.037	614.957	191.821	36795.4	0	4.70595	4.42466	4.38996	28	123.891	20.6473	0	0	0	0	0	0	0	0	7.46816	13.1791	0	0	27	27	55.0044	74.8102	5596.58	#NULL!	#NULL!
37	1	3	Result 1	Trial 37	In Lower Novel	0	199.772	598.779	212.504	45157.9	0	6.66574	3.11144	1.0696	4	12.4458	2.07418	0	4	0	0	0	0	4	0	1.00651	1.06767	0	0	0	0	77.9111	82.8766	6868.52	#NULL!	#NULL!
37	1	4	Result 1	Trial 37	In Lower Established	0	86.6156	631.374	161.058	25939.7	0	2.89008	14.4613	22.6108	32	462.763	77.1228	0	0	4	0	0	4	0	0	17.8335	59.2838	27	0	0	27	33.7801	62.8126	3945.43	#NULL!	0.263382
37	1	5	Result 1	Trial 37	In Novel	0	199.551	598.779	216.745	46978.6	0	6.65836	1.29296	1.24202	4	5.17184	0.861925	0	4	0	0	0	0	0	0	0.4115	0.450425	0	0	0	0	77.8249	84.5306	7145.45	#NULL!	#NULL!
37	1	6	Result 1	Trial 37	In Middle (Upper & Lower)	0	190.509	597.618	211.914	44907.6	0	6.35665	1.36101	0.584164	19	25.8592	4.30963	0	0	0	0	0	4	4	0	1.99633	2.31329	1	0	1	2	74.2985	82.6465	6830.45	#NULL!	#NULL!
37	1	7	Result 1	Trial 37	In Established	0	95.1775	631.374	167.063	27910.1	0	3.17576	35.5439	48.8869	16	568.702	94.7784	0	0	4	0	0	0	0	0	23.9226	70.8503	26	0	26	52	37.1192	65.1546	4245.13	0.0987191	0.0987191
38	1	1	Result 1	Trial 38	In Upper Novel	0	189.453	525.65	206.059	42460.4	0	6.32144	2.46914	#NULL!	1	2.46914	0.4115	7	0	0	0	1	0	0	0	0.194628	0.216872	0	1	0	1	73.8867	80.363	6458.23	#NULL!	#NULL!
38	1	2	Result 1	Trial 38	In Upper Established	0	89.4773	601.602	157.744	24883.2	0	2.98556	7.69861	5.49018	11	84.6847	14.1133	0	0	0	1	0	0	0	0	3.51443	10.5933	0	0	10	10	34.8961	61.5202	3784.73	#NULL!	#NULL!
38	1	3	Result 1	Trial 38	In Lower Novel	0	176.872	645.58	211.913	44907	0	5.90163	2.25377	1.51452	11	24.7915	4.13168	0	7	0	0	0	0	10	1	1.76278	2.3689	0	0	0	1	68.9801	82.6461	6830.35	#NULL!	#NULL!
38	1	4	Result 1	Trial 38	In Lower Established	0	76.7921	634.201	151.952	23089.4	0	2.5623	24.3694	29.385	20	487.387	81.2267	0	0	7	0	0	9	0	0	17.0272	64.1995	11	0	0	11	29.9489	59.2613	3511.9	0.260358	0.260358
38	1	5	Result 1	Trial 38	In Novel	0	152.179	589.704	193.779	37550.3	0	5.07771	1.9019	1.8977	7	13.3133	2.21876	0	7	0	0	1	0	0	0	0.867485	1.35128	0	1	0	1	59.3498	75.5738	5711.4	#NULL!	#NULL!
38	1	6	Result 1	Trial 38	In Middle (Upper & Lower)	0	214.989	645.58	223.813	50092	0	7.17348	1.45145	0.704287	20	29.029	4.8379	0	0	0	0	0	9	10	1	2.43007	2.40783	0	0	0	1	83.8457	87.2871	7618.99	#NULL!	#NULL!
38	1	7	Result 1	Trial 38	In Established	0	74.679	607.96	148.494	22050.4	0	2.49179	42.8813	73.5871	13	557.457	92.9044	0	0	7	1	0	0	0	0	19.2237	73.6751	11	0	10	21	29.1248	57.9127	3353.87	0.130027	0.130027
39	1	1	Result 1	Trial 39	In Upper Novel	#NULL!	#NULL!	#NULL!	#NULL!	#NULL!	#NULL!	#NULL!	#NULL!	#NULL!	#NULL!	#NULL!	#NULL!	4	#NULL!	#NULL!	#NULL!	#NULL!	#NULL!	#NULL!	#NULL!	#NULL!	#NULL!	#NULL!	#NULL!	#NULL!	#NULL!	#NULL!	#NULL!	#NULL!	#NULL!	#NULL!
39	1	2	Result 1	Trial 39	In Upper Established	0	68.7913	455.315	142.448	20291.4	0	2.29534	2.57877	2.12761	7	18.0514	3.00823	0	0	0	0	0	0	0	0	0.578292	2.42994	0	0	7	7	26.8286	55.5547	3086.32	#NULL!	#NULL!
39	1	3	Result 1	Trial 39	In Lower Novel	0	68.6776	591.442	143.775	20671.3	0	2.29154	23.5027	41.514	8	188.021	31.3334	0	4	0	0	0	0	7	0	5.96085	25.367	0	0	0	0	26.7843	56.0723	3144.1	#NULL!	#NULL!
39	1	4	Result 1	Trial 39	In Lower Established	0	45.3776	601.017	120.888	14613.9	0	1.5141	26.2462	33.587	15	393.694	65.6083	0	0	5	0	0	8	0	0	8.32407	57.2843	7	0	0	7	17.6973	47.1463	2222.77	#NULL!	0.323784
39	1	5	Result 1	Trial 39	In Novel	0	59.0699	572.243	132.908	17664.6	0	1.97097	17.2372	24.0297	10	172.372	28.7255	0	4	0	0	0	0	0	0	4.82095	23.899	0	0	0	0	23.0373	51.8341	2686.79	#NULL!	#NULL!
39	1	6	Result 1	Trial 39	In Middle (Upper & Lower)	0	150.148	601.017	196.263	38519	0	5.00996	2.12669	1.39799	19	40.4071	6.73376	0	0	0	0	0	8	7	0	2.57451	4.15925	0	0	0	0	58.5577	76.5426	5858.74	#NULL!	#NULL!
39	1	7	Result 1	Trial 39	In Established	0	40.7137	592.166	114	12995.9	0	1.35848	38.7054	74.8898	10	387.054	64.5018	0	0	5	0	0	0	0	0	7.46219	57.0396	7	0	7	14	15.8783	44.46	1976.68	0.357348	0.357348
40	1	1	Result 1	Trial 40	In Upper Novel	0	194.161	658.626	209.558	43914.7	0	6.47852	1.7856	1.24006	35	62.4958	10.4154	0	0	0	0	0	0	0	0	5.01029	5.39955	0	34	0	34	75.7228	81.7276	6679.43	#NULL!	#NULL!
40	1	2	Result 1	Trial 40	In Upper Established	#NULL!	#NULL!	#NULL!	#NULL!	#NULL!	#NULL!	#NULL!	#NULL!	#NULL!	#NULL!	#NULL!	#NULL!	0	#NULL!	#NULL!	#NULL!	#NULL!	#NULL!	#NULL!	#NULL!	#NULL!	#NULL!	#NULL!	#NULL!	#NULL!	#NULL!	#NULL!	#NULL!	#NULL!	#NULL!	#NULL!
40	1	3	Result 1	Trial 40	In Lower Novel	0	62.239	630.623	140.252	19670.7	0	2.07671	15.3363	21.9484	35	536.77	89.4567	0	0	0	0	0	0	0	35	15.1699	74.2868	0	0	0	35	24.2732	54.6983	2991.91	#NULL!	#NULL!
40	1	4	Result 1	Trial 40	In Lower Established	#NULL!	#NULL!	#NULL!	#NULL!	#NULL!	#NULL!	#NULL!	#NULL!	#NULL!	#NULL!	#NULL!	#NULL!	0	#NULL!	#NULL!	#NULL!	#NULL!	#NULL!	#NULL!	#NULL!	#NULL!	#NULL!	#NULL!	#NULL!	#NULL!	#NULL!	#NULL!	#NULL!	#NULL!	#NULL!	0.145599
40	1	5	Result 1	Trial 40	In Novel	0	75.8836	658.626	154.255	23794.7	0	2.53198	299.466	204.417	2	598.932	99.8165	0	0	0	0	0	0	0	35	20.1412	79.6697	0	34	0	69	29.5946	60.1594	3619.17	#NULL!	#NULL!
40	1	6	Result 1	Trial 40	In Middle (Upper & Lower)	0	169.303	543.513	188.86	35668.1	0	5.64907	1.001	#NULL!	1	1.001	0.166824	0	0	0	0	0	0	0	0	0.0778513	0.0889729	0	0	0	0	66.0282	73.6554	5425.12	#NULL!	#NULL!
40	1	7	Result 1	Trial 40	In Established	#NULL!	#NULL!	#NULL!	#NULL!	#NULL!	#NULL!	#NULL!	#NULL!	#NULL!	#NULL!	#NULL!	#NULL!	0	#NULL!	#NULL!	#NULL!	#NULL!	#NULL!	#NULL!	#NULL!	#NULL!	#NULL!	#NULL!	#NULL!	#NULL!	#NULL!	#NULL!	#NULL!	#NULL!	#NULL!	0.00542958
41	1	1	Result 1	Trial 41	In Upper Novel	0	177.635	633.566	205.837	42369	0	5.9271	3.79167	3.95708	11	41.7084	6.95062	10	2	0	0	4	0	0	0	3.06939	3.88123	0	9	0	9	69.2776	80.2764	6444.32	#NULL!	#NULL!
41	1	2	Result 1	Trial 41	In Upper Established	0	135.048	836.534	194.066	37661.6	0	4.50609	5.41931	11.049	12	65.0317	10.8374	0	0	2	3	0	0	0	0	3.69773	7.13968	0	0	11	11	52.6687	75.6857	5728.33	#NULL!	#NULL!
41	1	3	Result 1	Trial 41	In Lower Novel	0	89.5341	614.248	167.155	27940.8	0	2.98746	11.6767	18.6007	20	233.534	38.9179	0	8	0	0	0	0	12	9	9.00245	29.9155	0	0	0	9	34.9183	65.1904	4249.8	#NULL!	#NULL!
41	1	4	Result 1	Trial 41	In Lower Established	0	81.996	1566.45	162.687	26467	0	2.73594	12.3425	42.8723	21	259.193	43.1939	0	0	7	0	0	11	0	0	9.33608	33.8523	11	0	0	11	31.9784	63.4479	4025.63	0.502056	0.502056
41	1	5	Result 1	Trial 41	In Novel	0	91.0434	633.566	167.85	28173.5	0	3.03782	15.8054	27.5083	16	252.886	42.143	0	10	0	0	1	0	1	8	9.93105	32.212	0	8	0	16	35.5069	65.4615	4285.19	#NULL!	#NULL!
41	1	6	Result 1	Trial 41	In Middle (Upper & Lower)	0	230.335	666.283	215.344	46373.2	0	7.68553	1.37804	1.0177	30	41.3413	6.88946	0	0	0	2	3	10	11	1	3.8145	3.07496	1	1	1	4	89.8307	83.9842	7053.36	#NULL!	#NULL!
41	1	7	Result 1	Trial 41	In Established	0	84.5157	1566.45	163.929	26872.6	0	2.82001	20.3359	52.6761	15	305.038	50.8341	0	0	9	1	0	1	0	0	11.349	39.4795	10	0	10	20	32.9611	63.9323	4087.32	0.387568	0.387568
42	1	1	Result 1	Trial 42	In Upper Novel	0	413.943	620.759	182.496	33304.8	0	13.8119	0.967634	#NULL!	1	0.967634	0.161254	1	1	0	0	1	0	0	0	0.139012	0.022242	0	0	0	0	161.438	71.1734	5065.66	#NULL!	#NULL!
42	1	2	Result 1	Trial 42	In Upper Established	0	139.043	634.928	193.997	37634.9	0	4.6394	2.68861	3.5216	45	120.988	20.1624	0	0	1	1	0	0	0	0	7.10632	13.056	0	0	44	44	54.2268	75.6588	5724.27	#NULL!	#NULL!
42	1	3	Result 1	Trial 42	In Lower Novel	#NULL!	#NULL!	#NULL!	#NULL!	#NULL!	#NULL!	#NULL!	#NULL!	#NULL!	#NULL!	#NULL!	#NULL!	0	#NULL!	#NULL!	#NULL!	#NULL!	#NULL!	#NULL!	#NULL!	#NULL!	#NULL!	#NULL!	#NULL!	#NULL!	#NULL!	#NULL!	#NULL!	#NULL!	#NULL!	#NULL!
42	1	4	Result 1	Trial 42	In Lower Established	0	96.6338	1090.77	172.006	29585.9	0	3.22435	10.8502	22.0004	44	477.411	79.5596	0	0	0	0	0	0	0	0	19.9511	59.603	43	0	0	43	37.6872	67.0823	4500.02	#NULL!	0.223734
42	1	5	Result 1	Trial 42	In Novel	0	220.663	549.536	248.895	61948.6	0	7.36281	0.2002	#NULL!	1	0.2002	0.033363	0	1	0	0	0	0	0	0	0.0166815	0.0166815	0	0	0	0	86.0586	97.0691	9422.38	#NULL!	#NULL!
42	1	6	Result 1	Trial 42	In Middle (Upper & Lower)	0	301.649	620.759	208.119	43313.5	0	10.065	0.694027	0.354221	5	3.47014	0.578292	0	0	0	1	1	0	0	0	0.411477	0.166815	0	0	0	0	117.643	81.1664	6587.98	#NULL!	#NULL!
42	1	7	Result 1	Trial 42	In Established	0	104.557	1090.77	177.062	31351.1	0	3.48873	119.186	157.668	5	595.929	99.3105	0	0	1	0	0	0	0	0	26.7905	72.5145	43	0	44	87	40.7772	69.0542	4768.5	0.0170866	0.0170866
43	1	1	Result 1	Trial 43	In Upper Novel	0	252.516	609.382	209.731	43987.2	0	8.42563	1.774	1.13357	6	10.644	1.7738	4	3	0	0	6	0	0	0	1.09542	0.67838	0	1	0	1	98.4812	81.7951	6690.45	#NULL!	#NULL!
43	1	2	Result 1	Trial 43	In Upper Established	0	81.0836	608.791	161.055	25938.6	0	2.70549	12.7899	24.1008	16	204.638	34.1025	0	0	4	6	0	0	0	0	7.12856	26.9684	0	0	10	10	31.6226	62.8115	3945.26	#NULL!	#NULL!
43	1	3	Result 1	Trial 43	In Lower Novel	0	283.805	596.763	211.296	44645.9	0	9.46964	1.4014	#NULL!	1	1.4014	0.233541	0	1	0	0	0	0	1	1	0.155694	0.0778473	0	0	0	1	110.684	82.4054	6790.64	#NULL!	#NULL!
43	1	4	Result 1	Trial 43	In Lower Established	0	62.1586	609.993	139.679	19510.2	0	2.07403	34.8227	55.898	11	383.05	63.8345	0	0	0	0	0	1	0	0	10.8541	52.9804	11	0	0	11	24.2419	54.4748	2967.5	0.320979	0.320979
43	1	5	Result 1	Trial 43	In Novel	0	247.18	609.382	215.288	46349	0	8.24758	1.16783	0.852866	4	4.67134	0.77847	0	4	0	0	0	0	0	0	0.467082	0.311388	0	0	0	0	96.4002	83.9623	7049.68	#NULL!	#NULL!
43	1	6	Result 1	Trial 43	In Middle (Upper & Lower)	0	46.4566	609.993	131.905	17398.8	0	1.5501	6.62329	21.1112	16	105.973	17.6601	0	0	0	6	6	0	1	1	2.01846	15.6361	1	1	1	4	18.1181	51.443	2646.36	#NULL!	#NULL!
43	1	7	Result 1	Trial 43	In Established	0	76.5065	603.843	153.29	23497.7	0	2.55277	44.4626	65.56	11	489.089	81.5058	0	0	4	0	0	1	0	0	16.7538	64.752	10	0	9	19	29.8375	59.7831	3574	0.221785	0.221785
44	1	1	Result 1	Trial 44	In Upper Novel	0	149.147	421.265	180.273	32498.5	0	4.97655	0.889779	0.863891	3	2.66934	0.444865	3	1	0	0	3	0	0	0	0.183506	0.261358	0	2	0	2	58.1673	70.3065	4943.02	#NULL!	#NULL!
44	1	2	Result 1	Trial 44	In Upper Established	0	78.2656	635.714	149.455	22336.7	0	2.61146	10.2269	23.268	14	143.177	23.8614	0	0	0	2	0	0	0	0	5.22716	18.6343	0	0	14	14	30.5236	58.2875	3397.41	#NULL!	#NULL!
44	1	3	Result 1	Trial 44	In Lower Novel	0	141.971	1028.43	194.932	37998.5	0	4.73709	2.86954	3.31347	8	22.9563	3.82584	0	2	0	0	0	0	7	3	1.37908	2.44675	0	0	0	3	55.3687	76.0235	5779.57	#NULL!	#NULL!
44	1	4	Result 1	Trial 44	In Lower Established	0	49.0966	2321.2	152.333	23205.4	0	1.63819	21.4982	45.5611	20	429.963	71.6566	0	0	3	0	0	7	0	0	8.90841	62.7426	14	0	0	14	19.1477	59.4099	3529.54	0.316894	0.316894
44	1	5	Result 1	Trial 44	In Novel	0	160.99	591.22	202.002	40804.9	0	5.37169	1.95195	1.66087	4	7.80781	1.30123	0	3	0	0	0	0	1	1	0.522717	0.778512	0	0	0	1	62.7861	78.7808	6206.43	#NULL!	#NULL!
44	1	6	Result 1	Trial 44	In Middle (Upper & Lower)	0	140.489	2321.2	223.054	49753.3	0	4.68764	2.73845	2.63925	14	38.3383	6.38937	0	0	0	0	3	7	6	2	2.21876	4.17061	3	2	0	7	54.7907	86.9911	7567.48	#NULL!	#NULL!
44	1	7	Result 1	Trial 44	In Established	0	53.1163	2254.82	146.29	21400.7	0	1.77232	50.3382	85.961	11	553.72	92.2816	0	0	3	2	0	0	0	0	12.9956	79.2804	11	0	14	25	20.7154	57.0531	3255.05	0.133052	0.133052
45	1	1	Result 1	Trial 45	In Upper Novel	0	148.612	619.987	194.285	37746.6	0	4.9587	4.28762	3.21138	18	77.1772	12.8621	4	2	0	0	3	0	0	0	4.90463	7.95751	0	16	0	16	57.9587	75.7712	5741.26	#NULL!	#NULL!
45	1	2	Result 1	Trial 45	In Upper Established	0	148.46	616.847	195.998	38415.3	0	4.95361	3.89955	2.90232	23	89.6897	14.9475	0	0	3	4	0	0	0	0	5.65534	9.29211	0	0	21	21	57.8994	76.4392	5842.97	#NULL!	#NULL!
45	1	3	Result 1	Trial 45	In Lower Novel	0	88.2858	606.029	162.103	26277.4	0	2.94581	10.6123	14.1167	20	212.246	35.3723	0	2	0	0	0	0	5	15	8.31897	27.0478	0	0	0	15	34.4315	63.2202	3996.79	#NULL!	#NULL!
45	1	4	Result 1	Trial 45	In Lower Established	0	82.6238	625.785	157.539	24818.5	0	2.75688	9.17167	15.0175	24	220.12	36.6846	0	0	2	0	0	5	0	0	8.14658	28.5381	20	0	0	20	32.2233	61.4402	3774.89	0.557358	0.557358
45	1	5	Result 1	Trial 45	In Novel	0	99.8618	610.936	170.333	29013.2	0	3.33206	22.5392	24.7519	12	270.47	45.0759	0	4	0	0	0	0	0	13	11.8779	33.1925	0	14	0	27	38.9461	66.4299	4412.91	#NULL!	#NULL!
45	1	6	Result 1	Trial 45	In Middle (Upper & Lower)	0	167.38	619.987	201.646	40661.2	0	5.58491	1.71041	0.875386	23	39.3393	6.55619	0	0	0	4	3	4	5	2	2.76372	3.79247	1	2	3	8	65.2782	78.6419	6184.57	#NULL!	#NULL!
45	1	7	Result 1	Trial 45	In Established	0	97.333	625.785	169.072	28585.4	0	3.24768	24.1352	49.3939	12	289.623	48.2678	0	0	5	0	0	1	0	0	12.4117	35.8561	19	0	18	37	37.9599	65.9381	4347.84	0.386262	0.386262
46	1	1	Result 1	Trial 46	In Upper Novel	0	309.646	608.031	196.742	38707.3	0	10.3319	1.76844	#NULL!	1	1.76844	0.294706	9	0	0	0	1	0	0	0	0.216859	0.0778473	0	1	0	1	120.762	76.7294	5887.38	#NULL!	#NULL!
46	1	2	Result 1	Trial 46	In Upper Established	0	70.857	550.833	144.11	20767.6	0	2.36427	5.75158	5.36607	8	46.0127	7.66793	0	0	0	1	0	0	0	0	1.52358	6.14435	0	0	8	8	27.6342	56.2029	3158.75	#NULL!	#NULL!
46	1	3	Result 1	Trial 46	In Lower Novel	0	170.609	2321.24	307.609	94623.2	0	5.69267	2.54596	6.59023	43	109.476	18.244	0	9	0	0	0	0	26	1	5.67171	12.1219	0	0	0	1	66.5375	119.968	14392.2	#NULL!	#NULL!
46	1	4	Result 1	Trial 46	In Lower Established	0	86.1748	3389.03	214.37	45954.3	0	2.87537	12.468	26.5759	33	411.445	68.5665	0	0	10	0	0	27	0	0	13.2729	55.2714	7	0	0	7	33.6082	83.6043	6989.65	0.340153	0.340153
46	1	5	Result 1	Trial 46	In Novel	0	109.368	1793.2	212.806	45286.6	0	3.64926	2.34765	6.56685	39	91.5582	15.258	0	9	0	0	1	0	1	0	3.65881	11.1488	0	1	0	1	42.6535	82.9943	6888.09	#NULL!	#NULL!
46	1	6	Result 1	Trial 46	In Middle (Upper & Lower)	0	442.859	3389.03	482.565	232869	0	14.7767	0.835502	0.777829	50	41.7751	6.96174	0	0	0	1	0	27	25	1	4.4762	2.4633	1	0	1	3	172.715	188.2	35419.4	#NULL!	#NULL!
46	1	7	Result 1	Trial 46	In Established	0	67.146	2453.82	163.446	26714.5	0	2.24044	15.5477	35.2377	28	435.335	72.5478	0	0	10	0	0	0	0	0	12.5278	60.02	6	0	7	13	26.1869	63.7439	4063.28	0.306263	0.306263
47	2	1	Result 1	Trial 1	In Upper Novel	0	258.79	660.692	213.671	45655.2	0	8.63496	2.02202	1.39236	5	10.1101	1.68492	4	3	0	0	5	0	0	0	1.05099	0.633933	0	1	0	1	100.928	83.3317	6944.16	#NULL!	#NULL!
47	2	2	Result 1	Trial 1	In Upper Established	0	120.154	811.539	185.881	34551.7	0	4.00914	12.988	16.7004	12	155.856	25.9745	0	0	3	5	0	0	0	0	7.98532	17.9837	0	0	6	6	46.8601	72.4936	5255.31	#NULL!	#NULL!
47	2	3	Result 1	Trial 1	In Lower Novel	0	187.275	736.815	240.735	57953.4	0	6.24875	1.24291	1.51304	4	4.97164	0.82856	0	1	0	0	0	0	4	1	0.333648	0.494912	0	0	0	1	73.0373	93.8867	8814.71	#NULL!	#NULL!
47	2	4	Result 1	Trial 1	In Lower Established	0	66.9268	701.735	143.568	20611.7	0	2.23313	39.0057	51.2121	11	429.062	71.5064	0	0	1	0	0	4	0	0	13.1179	58.3885	7	0	0	7	26.1015	55.9915	3135.04	0.30335	0.30335
47	2	5	Result 1	Trial 1	In Novel	0	237.142	660.692	225.742	50959.5	0	7.91264	1.81848	0.713299	4	7.27394	1.21226	0	4	0	0	0	0	0	0	0.667296	0.54496	0	0	0	0	92.4854	88.0394	7750.94	#NULL!	#NULL!
47	2	6	Result 1	Trial 1	In Middle (Upper & Lower)	0	207.281	736.815	220.148	48465.2	0	6.91629	1.12732	0.644921	28	31.5649	5.26052	0	0	0	5	5	4	4	1	2.5969	2.66363	0	1	0	2	80.8396	85.8577	7371.56	#NULL!	#NULL!
47	2	7	Result 1	Trial 1	In Established	0	76.0964	811.539	152.647	23301.1	0	2.53909	21.5716	36.9233	26	560.861	93.4716	0	0	4	0	0	0	0	0	19.207	74.259	7	0	6	13	29.6776	59.5323	3544.1	0.117919	0.117919
48	2	1	Result 1	Trial 2	In Upper Novel	0	186.151	629.073	211.215	44611.8	0	6.21123	2.9029	2.43622	22	63.8639	10.6434	15	6	0	0	15	0	0	0	4.82678	5.8166	0	18	0	18	72.5989	82.3739	6785.45	#NULL!	#NULL!
48	2	2	Result 1	Trial 2	In Upper Established	0	160.238	647.156	200.415	40166	0	5.3466	3.35752	2.50023	40	134.301	22.3823	0	0	7	14	0	0	0	0	9.03631	13.3459	0	0	33	33	62.4928	78.1619	6109.25	#NULL!	#NULL!
48	2	3	Result 1	Trial 2	In Lower Novel	0	105.506	681.443	174.754	30539.1	0	3.52039	5.83083	9.41973	24	139.94	23.322	0	9	0	0	0	0	16	18	6.46166	16.8604	0	0	0	18	41.1473	68.1541	4645	#NULL!	#NULL!
48	2	4	Result 1	Trial 2	In Lower Established	0	104.481	612.545	175.194	30692.8	0	3.48619	6.20303	10.3898	42	260.527	43.4188	0	0	8	0	0	16	0	0	11.8	31.6132	33	0	0	33	40.7476	68.3257	4668.37	0.553824	0.553824
48	2	5	Result 1	Trial 2	In Novel	0	113.081	681.443	179.312	32152.7	0	3.77313	8.06306	9.62661	20	161.261	26.8754	0	15	0	0	3	0	1	8	7.90747	18.9679	0	8	0	16	44.1016	69.9317	4890.43	#NULL!	#NULL!
48	2	6	Result 1	Trial 2	In Middle (Upper & Lower)	0	207.052	671.98	214.328	45936.6	0	6.90865	1.77424	0.997542	46	81.6149	13.6017	0	0	0	12	12	13	15	10	6.82311	6.77862	5	10	5	30	80.7503	83.5879	6986.96	#NULL!	#NULL!
48	2	7	Result 1	Trial 2	In Established	0	113.436	647.156	180.171	32461.7	0	3.78498	13.2046	26.936	27	356.523	59.4172	0	0	15	2	0	3	0	0	17.4665	41.9452	28	0	28	56	44.24	70.2667	4937.42	0.405544	0.405544
49	2	1	Result 1	Trial 3	In Upper Novel	0	113.743	735.987	187.201	35044.2	0	3.79524	7.76826	11.5012	27	209.743	34.9533	23	20	0	0	22	0	0	0	9.81428	25.1334	0	7	0	7	44.3598	73.0084	5330.22	#NULL!	#NULL!
49	2	2	Result 1	Trial 3	In Upper Established	0	132.207	611.144	190.861	36427.9	0	4.41131	5.97777	4.03333	26	155.422	25.9008	0	0	22	22	0	0	0	0	8.7133	17.1875	0	0	7	7	51.5607	74.4358	5540.68	#NULL!	#NULL!
49	2	3	Result 1	Trial 3	In Lower Novel	0	70.3533	658.575	154.683	23926.7	0	2.34746	7.64097	14.6547	9	68.7688	11.4602	0	3	0	0	0	0	5	8	2.06851	9.39168	0	0	0	8	27.4378	60.3264	3639.25	#NULL!	#NULL!
49	2	4	Result 1	Trial 3	In Lower Established	0	58.3229	647.439	136.228	18558.1	0	1.94604	16.4665	29.4092	10	164.665	27.4411	0	0	2	0	0	5	0	0	4.37612	23.0649	8	0	0	8	22.7459	53.1289	2822.69	0.57345	0.57345
49	2	5	Result 1	Trial 3	In Novel	0	81.7321	735.987	162.892	26533.8	0	2.72713	10.1226	21.5435	24	242.943	40.486	0	23	0	0	1	0	0	3	8.47976	32.0007	0	5	0	8	31.8755	63.5279	4035.79	#NULL!	#NULL!
49	2	6	Result 1	Trial 3	In Middle (Upper & Lower)	0	241.999	658.575	219.732	48282.3	0	8.07472	1.43346	0.499653	51	73.1064	12.1831	0	0	0	22	21	3	5	5	6.95618	5.22687	2	2	4	13	94.3796	85.6955	7343.74	#NULL!	#NULL!
49	2	7	Result 1	Trial 3	In Established	0	75.2114	611.144	152.201	23165.1	0	2.50956	10.492	30.8299	27	283.283	47.2086	0	0	24	0	0	2	0	0	9.54182	37.6668	6	0	3	9	29.3324	59.3584	3523.41	0.42426	0.42426
51	2	1	Result 1	Trial 5	In Upper Novel	0	192.687	641.776	213.679	45658.8	0	6.42933	2.64624	2.68107	13	34.4011	5.73287	22	1	0	0	5	0	0	0	2.68016	3.05271	0	12	0	12	75.1479	83.3348	6944.7	#NULL!	#NULL!
51	2	2	Result 1	Trial 5	In Upper Established	0	176.766	628.207	204.794	41940.4	0	5.89811	4.04479	4.5627	9	36.4031	6.0665	0	0	3	4	0	0	0	0	2.68016	3.38634	0	0	9	9	68.9387	79.8697	6379.13	#NULL!	#NULL!
51	2	3	Result 1	Trial 5	In Lower Novel	0	136.9	693.41	192.022	36872.5	0	4.5679	5.72892	9.3832	46	263.53	43.9168	0	21	0	0	0	0	36	12	15.3692	28.542	0	0	0	12	53.391	74.8886	5608.31	#NULL!	#NULL!
51	2	4	Result 1	Trial 5	In Lower Established	0	124.955	625.356	185.788	34517	0	4.16934	6.47314	9.11086	41	265.399	44.2282	0	0	19	0	0	36	0	0	14.2794	29.9488	8	0	0	8	48.7325	72.4573	5250.04	0.45866	0.45866
51	2	5	Result 1	Trial 5	In Novel	0	131.214	693.41	191.137	36533.4	0	4.37816	7.10398	9.66168	32	227.327	37.8837	0	22	0	0	2	0	0	7	12.6223	25.2558	0	10	0	17	51.1735	74.5434	5556.73	#NULL!	#NULL!
51	2	6	Result 1	Trial 5	In Middle (Upper & Lower)	0	182.42	668.189	204.131	41669.5	0	6.08674	2.04383	2.03538	67	136.937	22.8203	0	0	0	4	3	35	36	5	10.5149	12.3054	3	2	5	15	71.1438	79.6111	6337.93	#NULL!	#NULL!
51	2	7	Result 1	Trial 5	In Established	0	116.74	628.207	181.72	33022	0	3.89522	6.52597	13.7406	36	234.935	39.1515	0	0	22	0	0	1	0	0	11.8439	27.3076	5	0	4	9	45.5286	70.8708	5022.65	0.465576	0.465576
52	2	1	Result 1	Trial 6	In Upper Novel	0	173.883	614.101	205.893	42392	0	5.80192	1.94083	1.73576	6	11.645	1.94061	28	2	0	0	5	0	0	0	0.834074	1.10654	0	3	0	3	67.8144	80.2983	6447.82	#NULL!	#NULL!
52	2	2	Result 1	Trial 6	In Upper Established	0	157.454	621.898	195.54	38236	0	5.25371	3.75931	2.90629	6	22.5559	3.7589	0	0	1	4	0	0	0	0	1.51245	2.24644	0	0	5	5	61.4071	76.2606	5815.7	#NULL!	#NULL!
52	2	3	Result 1	Trial 6	In Lower Novel	0	114.548	620.551	173.76	30192.5	0	3.82209	5.11442	4.29852	43	219.92	36.6492	0	26	0	0	0	0	41	3	11.3601	25.2891	0	0	0	3	44.6737	67.7664	4592.28	#NULL!	#NULL!
52	2	4	Result 1	Trial 6	In Lower Established	0	107.254	597.43	170.245	28983.2	0	3.57871	7.85482	6.01174	44	345.612	57.5956	0	0	27	0	0	41	0	0	16.7204	40.8697	5	0	0	5	41.8291	66.3956	4408.34	0.384558	0.384558
52	2	5	Result 1	Trial 6	In Novel	0	104.741	620.551	168.133	28268.6	0	3.49486	3.73609	2.15492	34	127.027	21.1688	0	28	0	0	0	0	0	1	6.06094	15.1079	0	0	0	1	40.849	65.5719	4299.65	#NULL!	#NULL!
52	2	6	Result 1	Trial 6	In Middle (Upper & Lower)	0	128.573	585.53	181.667	33002.9	0	4.29006	2.74274	1.77967	85	233.133	38.8512	0	0	0	3	5	41	41	2	13.2618	25.5894	3	3	2	10	50.1435	70.8501	5019.74	#NULL!	#NULL!
52	2	7	Result 1	Trial 6	In Established	0	102.352	621.898	167.507	28058.7	0	3.41515	4.65629	3.07611	51	237.471	39.5741	0	0	28	1	0	0	0	0	10.9987	28.5698	2	0	3	5	39.9173	65.3277	4267.73	0.461584	0.461584
53	2	1	Result 1	Trial 7	In Upper Novel	0	115.452	584.176	173.851	30224.3	0	3.85224	4.66877	4.21301	13	60.694	10.1145	11	6	0	0	9	0	0	0	3.16392	6.95062	0	11	0	11	45.0263	67.8019	4597.12	#NULL!	#NULL!
53	2	2	Result 1	Trial 7	In Upper Established	0	87.1777	612.509	156.284	24424.8	0	2.90883	11.1289	8.20559	15	166.934	27.8192	0	0	5	9	0	0	0	0	6.7282	21.091	0	0	11	11	33.9993	60.9508	3715.01	#NULL!	#NULL!
53	2	3	Result 1	Trial 7	In Lower Novel	0	97.9476	592.709	165.571	27413.6	0	3.26819	4.97905	6.81472	18	89.623	14.9355	0	5	0	0	0	0	14	11	3.95351	10.982	0	0	0	11	38.1996	64.5727	4169.61	#NULL!	#NULL!
53	2	4	Result 1	Trial 7	In Lower Established	0	57.4812	608.504	132.524	17562.7	0	1.91796	13.4436	31.394	21	282.316	47.0474	0	0	6	0	0	14	0	0	7.59008	39.4517	11	0	0	11	22.4177	51.6844	2671.29	0.532622	0.532622
53	2	5	Result 1	Trial 7	In Novel	0	94.8761	584.176	162.804	26505	0	3.1657	6.39806	9.30224	16	102.369	17.0596	0	11	0	0	0	0	3	7	4.41504	12.6446	0	3	0	10	37.0017	63.4936	4031.41	#NULL!	#NULL!
53	2	6	Result 1	Trial 7	In Middle (Upper & Lower)	0	128.546	606.751	182.185	33191.5	0	4.28915	2.77325	1.5144	35	97.0637	16.1755	0	0	0	6	9	13	11	4	5.50489	10.6706	5	8	3	20	50.1329	71.0521	5048.43	#NULL!	#NULL!
53	2	7	Result 1	Trial 7	In Established	0	60.861	612.509	134.546	18102.6	0	2.03073	21.0351	52.2497	19	399.666	66.6036	0	0	11	3	0	1	0	0	11.4935	55.1045	6	0	8	14	23.7358	52.4729	2753.41	0.376551	0.376551
54	2	1	Result 1	Trial 8	In Upper Novel	0	153.377	604.772	202.009	40807.6	0	5.1177	4.17322	3.27364	14	58.4251	9.73697	15	10	0	0	13	0	0	0	3.70906	6.02791	0	2	0	2	59.817	78.7835	6206.84	#NULL!	#NULL!
54	2	2	Result 1	Trial 8	In Upper Established	0	99.5047	614.951	168.287	28320.4	0	3.32014	12.2122	11.475	18	219.82	36.6346	0	0	10	12	0	0	0	0	9.74253	26.8921	0	0	7	7	38.8068	65.6319	4307.53	#NULL!	#NULL!
54	2	3	Result 1	Trial 8	In Lower Novel	0	168.337	607.27	199.654	39861.8	0	5.61684	3.33667	1.44038	5	16.6834	2.7804	0	5	0	0	0	0	5	1	1.19001	1.59039	0	0	0	1	65.6514	77.8651	6062.98	#NULL!	#NULL!
54	2	4	Result 1	Trial 8	In Lower Established	0	46.4056	1141.9	123.555	15265.7	0	1.5484	30.4705	48.3627	10	304.705	50.7813	0	0	4	0	0	4	0	0	6.56731	44.2084	6	0	0	6	18.0982	48.1865	2321.91	0.450971	0.450971
54	2	5	Result 1	Trial 8	In Novel	0	128.214	601.527	188.612	35574.6	0	4.27809	3.08531	2.87957	15	46.2796	7.71284	0	15	0	0	0	0	0	0	2.51905	5.19379	0	1	0	1	50.0035	73.5587	5410.9	#NULL!	#NULL!
54	2	6	Result 1	Trial 8	In Middle (Upper & Lower)	0	157.637	607.27	201.309	40525.5	0	5.25981	2.11653	1.16552	37	78.3116	13.0512	0	0	0	12	13	4	5	1	5.14931	7.90191	1	1	1	4	61.4784	78.5105	6163.93	#NULL!	#NULL!
54	2	7	Result 1	Trial 8	In Established	0	62.0064	1141.9	139.379	19426.4	0	2.06895	20.6264	64.6616	23	474.408	79.0636	0	0	14	0	0	0	0	0	13.5072	65.5508	5	0	6	11	24.1825	54.3578	2954.76	0.281909	0.281909
55	2	1	Result 1	Trial 9	In Upper Novel	0	186.854	591.723	223.369	49893.8	0	6.23469	1.95195	1.29766	2	3.9039	0.650578	5	1	0	0	2	0	0	0	0.278025	0.372553	0	1	0	1	72.8731	87.1139	7588.85	#NULL!	#NULL!
55	2	2	Result 1	Trial 9	In Upper Established	0	126.289	604.279	184.421	34011.1	0	4.21383	5.77911	4.19754	15	86.6867	14.4462	0	0	1	2	0	0	0	0	4.74311	9.69751	0	0	12	12	49.2527	71.9242	5173.09	#NULL!	#NULL!
55	2	3	Result 1	Trial 9	In Lower Novel	0	89.2739	881.346	165.011	27228.5	0	2.97877	16.67	19.1905	5	83.35	13.8901	0	4	0	0	0	0	5	1	3.29738	10.5927	0	0	0	1	34.8168	64.3543	4141.45	#NULL!	#NULL!
55	2	4	Result 1	Trial 9	In Lower Established	0	66.3573	852.793	143.716	20654.3	0	2.21412	25.0584	46.2562	17	425.993	70.9909	0	0	3	0	0	4	0	0	12.8725	58.1183	13	0	0	13	25.8793	56.0492	3141.52	0.360322	0.360322
55	2	5	Result 1	Trial 9	In Novel	0	82.2058	758.488	157.669	24859.6	0	2.74294	12.8239	15.8771	6	76.9436	12.8225	0	5	0	0	0	0	0	0	2.83586	9.98665	0	0	0	0	32.0603	61.4909	3781.15	#NULL!	#NULL!
55	2	6	Result 1	Trial 9	In Middle (Upper & Lower)	0	169.397	881.346	214.822	46148.7	0	5.6522	1.43173	0.67648	22	31.4982	5.24911	0	0	0	2	2	4	5	1	2.14079	3.10832	0	1	0	2	66.0648	83.7806	7019.22	#NULL!	#NULL!
55	2	7	Result 1	Trial 9	In Established	0	72.6477	778.03	148.753	22127.3	0	2.42401	28.8936	40.521	17	491.191	81.8561	0	0	4	0	0	0	0	0	16.1977	65.6528	13	0	12	25	28.3326	58.0137	3365.56	0.252737	0.252737
56	2	1	Result 1	Trial 10	In Upper Novel	0	129.278	1040.84	202.888	41163.4	0	4.31358	3.80857	2.95658	7	26.66	4.44284	9	0	0	0	2	0	0	0	1.42905	3.01379	0	6	0	6	50.4184	79.1263	6260.95	#NULL!	#NULL!
56	2	2	Result 1	Trial 10	In Upper Established	0	91.0102	768.746	169.946	28881.5	0	3.03671	4.25982	5.88478	9	38.3383	6.38901	0	0	2	3	0	0	0	0	1.50133	4.88768	0	0	7	7	35.494	66.2789	4392.88	#NULL!	#NULL!
56	2	3	Result 1	Trial 10	In Lower Novel	0	56.767	610.191	136.052	18510.1	0	1.89413	18.3016	41.8403	16	292.826	48.7989	0	9	0	0	0	0	11	6	7.48999	41.3034	0	0	0	6	22.1391	53.0603	2815.39	#NULL!	#NULL!
56	2	4	Result 1	Trial 10	In Lower Established	0	74.4687	624.098	151.835	23053.9	0	2.48477	13.3949	23.0611	18	241.108	40.1802	0	0	8	0	0	12	0	0	8.01824	32.1619	7	0	0	7	29.0428	59.2157	3506.5	0.447564	0.447564
56	2	5	Result 1	Trial 10	In Novel	0	53.1324	1032.22	132.063	17440.6	0	1.77285	27.4881	74.2561	11	302.369	50.3892	0	9	0	0	0	0	0	4	7.31762	43.0661	0	5	0	9	20.7216	51.5046	2652.72	#NULL!	#NULL!
56	2	6	Result 1	Trial 10	In Middle (Upper & Lower)	0	219.814	1040.84	217.524	47316.6	0	7.33446	1.56267	0.494973	24	37.5042	6.25	0	0	0	3	2	11	11	2	3.33074	2.91926	1	1	3	7	85.7275	84.8344	7196.85	#NULL!	#NULL!
56	2	7	Result 1	Trial 10	In Established	0	66.7265	690.599	144.372	20843.4	0	2.22644	18.571	41.7761	14	259.993	43.3274	0	0	10	0	0	1	0	0	7.84586	35.4815	6	0	4	10	26.0233	56.3051	3170.28	0.382629	0.382629
57	2	1	Result 1	Trial 11	In Upper Novel	0	168.53	613.858	206.754	42747.1	0	5.6233	4.77144	3.90533	13	62.0287	10.337	12	6	0	0	11	0	0	0	4.25934	6.07762	0	8	0	8	65.7267	80.6341	6501.83	#NULL!	#NULL!
57	2	2	Result 1	Trial 11	In Upper Established	0	149.885	618.287	199.58	39832	0	5.00116	5.47922	4.27238	33	180.814	30.1323	0	0	8	10	0	0	0	0	11.2878	18.8445	0	0	29	29	58.4551	77.8362	6058.45	#NULL!	#NULL!
57	2	3	Result 1	Trial 11	In Lower Novel	0	145.943	593.071	194.45	37810.8	0	4.86964	4.36687	3.51392	16	69.8699	11.6437	0	6	0	0	0	0	13	8	4.33719	7.3065	0	0	0	8	56.9178	75.8355	5751.02	#NULL!	#NULL!
57	2	4	Result 1	Trial 11	In Lower Established	0	55.8632	620.441	139.106	19350.5	0	1.86397	8.18056	33.3566	35	286.32	47.7146	0	0	3	0	0	12	0	0	6.88389	40.8252	29	0	0	29	21.7866	54.2513	2943.21	0.520933	0.520933
57	2	5	Result 1	Trial 11	In Novel	0	145.47	613.858	195.386	38175.7	0	4.85387	5.30923	4.43457	17	90.2569	15.0411	0	12	0	0	3	0	1	4	5.5327	9.50845	0	4	0	8	56.7333	76.2005	5806.52	#NULL!	#NULL!
57	2	6	Result 1	Trial 11	In Middle (Upper & Lower)	0	186.022	615.92	211.036	44536.1	0	6.20696	2.20983	1.2136	35	77.344	12.8892	0	0	0	10	8	9	12	4	5.84408	7.04515	6	4	7	21	72.5486	82.304	6773.94	#NULL!	#NULL!
57	2	7	Result 1	Trial 11	In Established	0	84.2825	620.441	165.069	27247.9	0	2.81223	22.6999	61.3699	19	431.298	71.875	0	0	11	0	0	3	0	0	15.4415	56.4279	23	0	22	45	32.8702	64.3769	4144.41	0.341516	0.341516
59	2	1	Result 1	Trial 13	In Upper Novel	0	162.765	583.956	189.11	35762.4	0	5.43092	1.85519	1.55121	5	9.27594	1.5459	12	1	0	0	4	0	0	0	0.678419	0.867486	0	5	0	5	63.4783	73.7529	5439.46	#NULL!	#NULL!
59	2	2	Result 1	Trial 13	In Upper Established	0	160.97	615.293	200.591	40236.6	0	5.37102	3.75808	1.93162	27	101.468	16.9104	0	0	2	4	0	0	0	0	6.85091	10.0595	0	0	27	27	62.7783	78.2305	6119.99	#NULL!	#NULL!
59	2	3	Result 1	Trial 13	In Lower Novel	0	140.543	734.029	192.438	37032.5	0	4.68946	5.12027	5.77219	22	112.646	18.7733	0	11	0	0	0	0	19	5	6.75638	12.0113	0	0	0	5	54.8118	75.0508	5632.64	#NULL!	#NULL!
59	2	4	Result 1	Trial 13	In Lower Established	0	97.358	609.883	169.503	28731.2	0	3.24852	8.74673	9.73303	43	376.109	62.6814	0	0	11	0	0	20	0	0	16.0596	46.6218	26	0	0	26	37.9696	66.1062	4370.02	0.422052	0.422052
59	2	5	Result 1	Trial 13	In Novel	0	131.545	734.029	186.136	34646.7	0	4.38921	4.05405	2.76772	20	81.0811	13.5128	0	12	0	0	2	0	1	3	4.64327	8.86393	0	3	0	6	51.3025	72.593	5269.76	#NULL!	#NULL!
59	2	6	Result 1	Trial 13	In Middle (Upper & Lower)	0	156.137	674.208	201.742	40699.7	0	5.20978	2.03461	1.63916	44	89.5229	14.9196	0	0	0	2	2	19	18	2	5.81104	9.1086	2	2	2	8	60.8934	78.6794	6190.42	#NULL!	#NULL!
59	2	7	Result 1	Trial 13	In Established	0	106.384	615.293	175.156	30679.5	0	3.54968	17.1371	23.3939	25	428.428	71.4008	0	0	13	2	0	1	0	0	19.8576	51.5431	24	0	25	49	41.4898	68.3108	4666.35	0.34519	0.34519
60	2	1	Result 1	Trial 14	In Upper Novel	0	147.875	616.673	191.896	36824.1	0	4.93409	3.75264	3.51174	30	112.579	18.7611	25	13	0	0	22	0	0	0	7.17861	11.5825	0	13	0	13	57.6713	74.8394	5600.95	#NULL!	#NULL!
60	2	2	Result 1	Trial 14	In Upper Established	0	131.626	625.428	184.153	33912.3	0	4.39192	4.63797	4.19832	33	153.053	25.506	0	0	12	22	0	0	0	0	8.85231	16.6537	0	0	19	19	51.3341	71.8197	5158.06	#NULL!	#NULL!
60	2	3	Result 1	Trial 14	In Lower Novel	0	146.264	702.011	192.494	37054.1	0	4.88036	3.66528	4.94511	33	120.954	20.1568	0	12	0	0	0	0	26	13	7.6012	12.55	0	0	0	13	57.043	75.0727	5635.93	#NULL!	#NULL!
60	2	4	Result 1	Trial 14	In Lower Established	0	92.303	605.065	164.096	26927.4	0	3.07985	5.83547	11.6554	36	210.077	35.0089	0	0	13	0	0	26	0	0	8.64657	26.3623	19	0	0	19	35.9982	63.9974	4095.66	0.587471	0.587471
60	2	5	Result 1	Trial 14	In Novel	0	137.966	702.011	188.907	35685.9	0	4.60348	3.28784	2.38002	41	134.801	22.4644	0	26	0	0	1	0	1	3	8.04604	14.4184	0	6	0	9	53.8067	73.6737	5427.83	#NULL!	#NULL!
60	2	6	Result 1	Trial 14	In Middle (Upper & Lower)	0	160.641	610.066	195.917	38383.3	0	5.36006	2.34665	1.11347	79	185.385	30.8941	0	0	0	21	21	25	25	10	12.7613	18.1272	10	7	9	36	62.65	76.4076	5838.1	#NULL!	#NULL!
60	2	7	Result 1	Trial 14	In Established	0	92.0666	625.428	162.777	26496.2	0	3.07196	7.32136	20.0432	38	278.212	46.3634	0	0	25	1	0	1	0	0	11.5269	34.8365	9	0	10	19	35.906	63.483	4030.07	0.458054	0.458054
61	2	1	Result 1	Trial 15	In Upper Novel	0	169.649	617.769	205.668	42299.1	0	5.66063	3.20725	2.4291	33	105.839	17.6379	9	1	0	0	13	0	0	0	7.40102	10.2369	0	28	0	28	66.1631	80.2105	6433.69	#NULL!	#NULL!
61	2	2	Result 1	Trial 15	In Upper Established	0	157.452	626.793	202.137	40859.2	0	5.25366	3.03415	2.18166	30	91.0244	15.169	0	0	4	12	0	0	0	0	5.93305	9.23599	0	0	23	23	61.4063	78.8334	6214.68	#NULL!	#NULL!
61	2	3	Result 1	Trial 15	In Lower Novel	0	109.436	608.488	175.723	30878.4	0	3.65152	6.0133	6.36785	32	192.426	32.0674	0	8	0	0	0	0	12	28	9.21931	22.8425	0	0	0	28	42.68	68.532	4696.6	#NULL!	#NULL!
61	2	4	Result 1	Trial 15	In Lower Established	0	106.706	626.473	175.598	30834.7	0	3.56042	7.22101	9.66636	29	209.409	34.8977	0	0	5	0	0	13	0	0	9.70863	25.1891	23	0	0	23	41.6153	68.4832	4689.96	0.575097	0.575097
61	2	5	Result 1	Trial 15	In Novel	0	121.201	617.769	183.619	33716	0	4.04408	15.6215	20.4939	17	265.566	44.256	0	9	0	0	4	0	1	19	13.8512	30.4048	0	22	0	41	47.2684	71.6114	5128.2	#NULL!	#NULL!
61	2	6	Result 1	Trial 15	In Middle (Upper & Lower)	0	209.83	626.793	213.893	45750	0	7.00133	1.78941	0.99569	35	62.6293	10.4371	0	0	0	12	9	7	11	9	5.29916	5.13234	1	6	6	22	81.8337	83.4183	6958.58	#NULL!	#NULL!
61	2	7	Result 1	Trial 15	In Established	0	112.317	626.473	179.366	32172.2	0	3.74764	15.0521	23.443	18	270.938	45.1512	0	0	9	0	0	5	0	0	13.1395	32.0118	21	0	17	38	43.8036	69.9527	4893.39	0.415031	0.415031
63	2	1	Result 1	Trial 17	In Upper Novel	0	77.3308	605.041	153.982	23710.5	0	2.58027	11.0719	21.4285	23	254.655	42.4377	14	11	0	0	18	0	0	0	8.75778	33.6744	0	4	0	4	30.159	60.053	3606.37	#NULL!	#NULL!
63	2	2	Result 1	Trial 17	In Upper Established	0	105.151	598.356	168.429	28368.4	0	3.50853	9.9926	7.73276	23	229.83	38.3007	0	0	12	19	0	0	0	0	10.9764	27.3243	0	0	5	5	41.0089	65.6873	4314.83	#NULL!	#NULL!
63	2	3	Result 1	Trial 17	In Lower Novel	0	88.2427	637.551	159.438	25420.4	0	2.94437	5.69736	5.9159	8	45.5789	7.59564	0	3	0	0	0	0	6	5	1.82384	5.7718	0	0	0	5	34.4147	62.1808	3866.44	#NULL!	#NULL!
63	2	4	Result 1	Trial 17	In Lower Established	0	124.364	606.945	180.858	32709.6	0	4.14961	6.16374	6.85255	11	67.8011	11.2989	0	0	2	0	0	6	0	0	3.71997	7.57896	6	0	0	6	48.502	70.5346	4975.13	0.509633	0.509633
63	2	5	Result 1	Trial 17	In Novel	0	64.3179	605.041	141.32	19971.3	0	2.14608	10.0601	19.4174	24	241.441	40.2358	0	14	0	0	0	0	1	3	7.05071	33.1795	0	2	0	5	25.084	55.1148	3037.63	#NULL!	#NULL!
63	2	6	Result 1	Trial 17	In Middle (Upper & Lower)	0	139.358	637.551	187.87	35295.1	0	4.64993	2.41549	1.26843	51	123.19	20.5294	0	0	0	19	18	4	5	2	7.47331	13.0561	1	2	5	10	54.3496	73.2693	5368.38	#NULL!	#NULL!
63	2	7	Result 1	Trial 17	In Established	0	101.251	606.945	166.21	27625.7	0	3.37842	8.05173	6.6964	29	233.5	38.9124	0	0	14	0	0	2	0	0	10.7707	28.1417	5	0	0	5	39.4879	64.8219	4201.87	0.459759	0.459759
64	2	1	Result 1	Trial 18	In Upper Novel	0	115.08	617.812	178.331	31801.8	0	3.83985	4.70804	4.7194	10	47.0804	7.84586	13	3	0	0	8	0	0	0	2.37433	5.47153	0	7	0	7	44.8812	69.5491	4837.05	#NULL!	#NULL!
64	2	2	Result 1	Trial 18	In Upper Established	0	108.66	648.647	173.959	30261.9	0	3.62564	5.96494	5.52494	13	77.5442	12.9226	0	0	6	8	0	0	0	0	3.73109	9.19151	0	0	9	9	42.3774	67.844	4602.83	#NULL!	#NULL!
64	2	3	Result 1	Trial 18	In Lower Novel	0	77.5444	604.723	150.363	22608.9	0	2.5874	12.329	19.8942	14	172.606	28.7645	0	10	0	0	0	0	11	7	6.19996	22.5589	0	0	0	7	30.2423	58.6416	3438.81	#NULL!	#NULL!
64	2	4	Result 1	Trial 18	In Lower Established	0	56.1832	651.4	129.871	16866.5	0	1.87465	17.7864	19.9299	17	302.369	50.3892	0	0	7	0	0	12	0	0	8.08496	42.3043	9	0	0	9	21.9114	50.6497	2565.39	0.507209	0.507209
64	2	5	Result 1	Trial 18	In Novel	0	72.3385	604.533	145.656	21215.8	0	2.4137	9.60034	17.021	18	172.806	28.7978	0	13	0	0	3	0	0	2	5.83297	22.9593	0	4	0	6	28.212	56.8058	3226.92	#NULL!	#NULL!
64	2	6	Result 1	Trial 18	In Middle (Upper & Lower)	0	141.599	651.4	189.001	35721.5	0	4.72471	2.51189	1.10818	32	80.3804	13.3952	0	0	0	7	5	9	11	5	4.9544	8.44084	1	3	3	12	55.2236	73.7104	5433.24	#NULL!	#NULL!
64	2	7	Result 1	Trial 18	In Established	0	58.6402	656.499	133.021	17694.6	0	1.95663	23.072	21.8242	15	346.079	57.6735	0	0	14	1	0	3	0	0	9.58073	48.0928	8	0	6	14	22.8697	51.8782	2691.35	0.410493	0.410493
65	2	1	Result 1	Trial 19	In Upper Novel	0	121.445	596.189	183.69	33742	0	4.05222	4.50927	2.73224	14	63.1298	10.5205	5	3	0	0	4	0	0	0	3.30849	7.21197	0	11	0	11	47.3635	71.6391	5132.16	#NULL!	#NULL!
65	2	2	Result 1	Trial 19	In Upper Established	0	118.159	656.474	180.825	32697.8	0	3.94257	5.31499	4.54923	31	164.765	27.4577	0	0	3	4	0	0	0	0	8.4742	18.978	0	0	27	27	46.082	70.5217	4973.34	#NULL!	#NULL!
65	2	3	Result 1	Trial 19	In Lower Novel	0	107.655	599.355	171.035	29253	0	3.59209	7.02035	6.88273	15	105.305	17.5489	0	2	0	0	0	0	5	11	5.09898	12.45	0	0	0	11	41.9855	66.7036	4449.38	#NULL!	#NULL!
65	2	4	Result 1	Trial 19	In Lower Established	0	65.8154	631.788	141.32	19971.2	0	2.19604	8.58385	19.3379	31	266.099	44.345	0	0	2	0	0	5	0	0	8.10165	36.2433	27	0	0	27	25.668	55.1148	3037.62	0.546249	0.546249
65	2	5	Result 1	Trial 19	In Novel	0	104.054	596.189	170.059	28920.2	0	3.47195	13.192	16.4175	11	145.112	24.1826	0	5	0	0	0	0	1	10	6.756	17.4266	0	10	0	20	40.5811	66.323	4398.76	#NULL!	#NULL!
65	2	6	Result 1	Trial 19	In Middle (Upper & Lower)	0	171.121	604.839	200.587	40235.2	0	5.70973	2.26523	1.06687	18	40.7741	6.79493	0	0	0	4	4	5	4	1	2.96375	3.83118	2	1	2	6	66.7372	78.2289	6119.77	#NULL!	#NULL!
65	2	7	Result 1	Trial 19	In Established	0	81.9486	656.474	156.424	24468.3	0	2.73435	51.71	82.2985	8	413.68	68.9391	0	0	5	0	0	0	0	0	15.2691	53.6644	25	0	25	50	31.96	61.0054	3721.63	0.339797	0.339797
67	2	1	Result 1	Trial 21	In Upper Novel	0	314.671	576.185	205.279	42139.6	0	10.4995	0.684017	0.401096	2	1.36803	0.22798	5	1	0	0	2	0	0	0	0.166815	0.0611655	0	2	0	2	122.722	80.0588	6409.43	#NULL!	#NULL!
67	2	2	Result 1	Trial 21	In Upper Established	0	165.57	612.374	203.565	41438.8	0	5.52452	3.51634	5.3759	13	45.7124	7.61788	0	0	0	2	0	0	0	0	3.1528	4.46508	0	0	12	12	64.5723	79.3903	6302.84	#NULL!	#NULL!
67	2	3	Result 1	Trial 21	In Lower Novel	0	213.632	657.844	219.476	48169.7	0	7.12818	1.70473	1.19613	11	18.7521	3.125	0	4	0	0	0	0	11	1	1.57918	1.54582	0	0	0	1	83.3165	85.5956	7326.61	#NULL!	#NULL!
67	2	4	Result 1	Trial 21	In Lower Established	0	77.817	647.296	155.164	24076	0	2.5965	24.2712	34.2639	22	533.967	88.9847	0	0	5	0	0	11	0	0	18.4775	70.5016	11	0	0	11	30.3486	60.514	3661.96	0.183342	0.183342
67	2	5	Result 1	Trial 21	In Novel	0	202.759	543.956	216.129	46711.8	0	6.76539	1.28795	1.12797	5	6.43977	1.07318	0	5	0	0	0	0	1	1	0.517127	0.556049	0	0	0	1	79.076	84.2903	7104.86	#NULL!	#NULL!
67	2	6	Result 1	Trial 21	In Middle (Upper & Lower)	0	225.926	657.844	221.882	49231.4	0	7.53841	1.32394	0.839811	28	37.0704	6.17771	0	0	0	1	2	11	10	0	3.29181	2.8859	1	2	0	3	88.1111	86.534	7488.1	#NULL!	#NULL!
67	2	7	Result 1	Trial 21	In Established	0	78.6774	633.806	155.241	24099.7	0	2.6252	23.1621	26.9616	24	555.889	92.6379	0	0	5	1	0	0	0	0	19.5174	73.115	10	0	12	22	30.6842	60.544	3665.56	0.1266	0.1266
68	2	1	Result 1	Trial 22	In Upper Novel	0	261.31	619.156	208.448	43450.7	0	8.71904	1.56406	0.85189	8	12.5125	2.0853	10	3	0	0	5	0	0	0	1.32347	0.761831	0	6	0	6	101.911	81.2947	6608.85	#NULL!	#NULL!
68	2	2	Result 1	Trial 22	In Upper Established	0	178.862	617.96	208.059	43288.5	0	5.96803	2.05525	1.40243	47	96.5966	16.0985	0	0	2	5	0	0	0	0	7.09559	9.00295	0	0	45	45	69.7562	81.143	6584.18	#NULL!	#NULL!
68	2	3	Result 1	Trial 22	In Lower Novel	0	209.692	635.927	208.337	43404.4	0	6.99672	1.97256	1.31734	17	33.5335	5.58861	0	7	0	0	0	0	13	6	2.91942	2.66919	0	0	0	6	81.7799	81.2514	6601.81	#NULL!	#NULL!
68	2	4	Result 1	Trial 22	In Lower Established	0	111.479	652.266	179.299	32148.3	0	3.71967	8.1528	8.12895	56	456.557	76.0885	0	0	8	0	0	13	0	0	22.0097	54.0733	44	0	0	44	43.4768	69.9266	4889.76	0.323057	0.323057
68	2	5	Result 1	Trial 22	In Novel	0	189.631	619.156	215.061	46251.3	0	6.32735	2.6299	2.44712	11	28.9289	4.82122	0	10	0	0	1	0	1	5	2.20208	2.61914	0	3	0	8	73.9561	83.8738	7034.82	#NULL!	#NULL!
68	2	6	Result 1	Trial 22	In Middle (Upper & Lower)	0	264.205	635.927	199.865	39946.2	0	8.81564	1.26895	0.571114	33	41.8752	6.97881	0	0	0	4	4	12	12	1	4.60435	2.37446	1	3	2	7	103.04	77.9474	6075.82	#NULL!	#NULL!
68	2	7	Result 1	Trial 22	In Established	0	117.255	652.266	183.14	33540.1	0	3.91242	22.9911	22.1599	23	528.795	88.1277	0	0	10	1	0	1	0	0	26.5751	61.547	43	0	43	86	45.7294	71.4246	5101.45	0.192549	0.192549
70	2	1	Result 1	Trial 24	In Upper Novel	0	179.567	1021.75	208.52	43480.7	0	5.99154	2.65599	2.24758	30	79.6797	13.2785	24	13	0	0	27	0	0	0	5.97198	7.30649	0	9	0	9	70.0311	81.3228	6613.41	#NULL!	#NULL!
70	2	2	Result 1	Trial 24	In Upper Established	0	121.572	1104.16	182.499	33305.8	0	4.05647	6.31058	5.90485	39	246.113	41.0142	0	0	11	26	0	0	0	0	13.0338	27.9804	0	0	18	18	47.4131	71.1746	5065.81	#NULL!	#NULL!
70	2	3	Result 1	Trial 24	In Lower Novel	0	191.316	607.418	209.813	44021.6	0	6.38359	3.05457	2.39698	22	67.2005	11.1988	0	11	0	0	0	0	18	9	5.27135	5.92193	0	0	0	9	74.6132	81.8271	6695.69	#NULL!	#NULL!
70	2	4	Result 1	Trial 24	In Lower Established	0	98.4535	960.703	168.547	28408.2	0	3.28507	7.08179	11.8618	29	205.372	34.2249	0	0	13	0	0	18	0	0	8.99133	25.2335	17	0	0	17	38.3969	65.7333	4320.89	0.541037	0.541037
70	2	5	Result 1	Trial 24	In Novel	0	187.935	963.168	210.523	44319.8	0	6.27076	2.40139	2.42356	33	79.2459	13.2062	0	24	0	0	0	0	2	5	6.16659	7.03959	0	3	0	8	73.2947	82.104	6741.04	#NULL!	#NULL!
70	2	6	Result 1	Trial 24	In Middle (Upper & Lower)	0	166.462	1104.16	202.446	40984.2	0	5.5543	2.10043	1.50965	80	168.035	28.0027	0	0	0	23	27	18	16	4	11.7771	16.22	10	6	4	24	64.9202	78.9539	6233.7	#NULL!	#NULL!
70	2	7	Result 1	Trial 24	In Established	0	97.9819	653.591	167.691	28120.3	0	3.26933	7.61776	12.6608	46	350.417	58.3964	0	0	24	3	0	0	0	0	15.2747	43.1217	7	0	14	21	38.2129	65.3995	4277.1	0.407333	0.407333
71	2	1	Result 1	Trial 25	In Upper Novel	0	228.35	628.111	218.284	47647.8	0	7.61928	2.13244	1.59808	11	23.4568	3.90903	16	1	0	0	4	0	0	0	2.12967	1.77936	0	11	0	11	89.0565	85.1308	7247.23	#NULL!	#NULL!
71	2	2	Result 1	Trial 25	In Upper Established	0	211.523	601.562	214.997	46223.5	0	7.05783	2.02369	1.49017	20	40.4738	6.74488	0	0	2	4	0	0	0	0	3.45863	3.28625	0	0	20	20	82.494	83.8488	7030.59	#NULL!	#NULL!
71	2	3	Result 1	Trial 25	In Lower Novel	0	138.643	617.525	192.423	37026.5	0	4.62606	4.60865	5.68986	33	152.085	25.3448	0	15	0	0	0	0	26	11	8.96352	16.3812	0	0	0	11	54.0708	75.045	5631.73	#NULL!	#NULL!
71	2	4	Result 1	Trial 25	In Lower Established	0	119.925	632.309	181.978	33116	0	4.00151	8.919	10.3732	43	383.517	63.9124	0	0	14	0	0	26	0	0	20.0122	43.8946	20	0	0	20	46.7707	70.9714	5036.94	0.409359	0.409359
71	2	5	Result 1	Trial 25	In Novel	0	134.446	628.111	190.806	36407	0	4.48603	6.04999	7.1515	22	133.1	22.1808	0	16	0	0	1	0	1	8	7.61788	14.5629	0	8	0	16	52.4339	74.4143	5537.5	#NULL!	#NULL!
71	2	6	Result 1	Trial 25	In Middle (Upper & Lower)	0	196.563	621.873	208.642	43531.6	0	6.55866	1.68749	0.864468	54	91.1245	15.1857	0	0	0	2	3	24	25	3	7.4177	7.76802	2	3	3	11	76.6596	81.3704	6621.16	#NULL!	#NULL!
71	2	7	Result 1	Trial 25	In Established	0	120.409	632.309	183.352	33618	0	4.01764	11.3568	15.582	33	374.775	62.4555	0	0	16	2	0	2	0	0	19.4951	42.9548	18	0	17	35	46.9595	71.5073	5113.3	0.39705	0.39705
72	2	1	Result 1	Trial 26	In Upper Novel	0	115.826	619.234	177.851	31631.1	0	3.86473	9.24838	11.5847	23	212.713	35.4482	18	11	0	0	16	0	0	0	10.8763	24.5718	0	11	0	11	45.1721	69.3619	4811.09	#NULL!	#NULL!
72	2	2	Result 1	Trial 26	In Upper Established	0	111.572	617.392	174.795	30553.2	0	3.7228	8.98794	10.4473	19	170.771	28.4586	0	0	9	16	0	0	0	0	8.46864	19.99	0	0	9	9	43.5131	68.1701	4647.14	#NULL!	#NULL!
72	2	3	Result 1	Trial 26	In Lower Novel	0	141.898	600.022	189.747	36004	0	4.73468	4.39745	2.6539	24	105.539	17.5879	0	7	0	0	0	0	17	11	6.47799	11.1043	0	0	0	11	55.3402	74.0013	5476.21	#NULL!	#NULL!
72	2	4	Result 1	Trial 26	In Lower Established	0	109.601	603.903	173.427	30076.8	0	3.65703	5.80581	7.01848	19	110.31	18.383	0	0	9	0	0	17	0	0	5.37144	13.0116	9	0	0	9	42.7444	67.6365	4574.68	0.582957	0.582957
72	2	5	Result 1	Trial 26	In Novel	0	110.464	619.234	173.917	30247.1	0	3.68581	7.31875	9.08607	35	256.156	42.6879	0	18	0	0	0	0	4	9	12.5834	30.099	0	5	0	14	43.081	67.8276	4600.58	#NULL!	#NULL!
72	2	6	Result 1	Trial 26	In Middle (Upper & Lower)	0	179.143	617.392	202.974	41198.4	0	5.97741	1.92031	0.806977	58	111.378	18.5609	0	0	0	15	16	15	13	2	8.39636	10.1646	5	6	5	18	69.8658	79.1599	6266.28	#NULL!	#NULL!
72	2	7	Result 1	Trial 26	In Established	0	97.3505	596.168	164.803	27160	0	3.24827	9.25192	9.50871	25	231.298	38.5454	0	0	18	1	0	1	0	0	10.2035	28.3419	3	0	4	7	37.9667	64.2732	4131.04	0.453158	0.453158
74	2	1	Result 1	Trial 28	In Upper Novel	0	136.083	601.844	190.866	36429.9	0	4.54064	3.89914	3.42612	14	54.5879	9.09698	22	3	0	0	7	0	0	0	3.16393	5.93305	0	11	0	11	53.0724	74.4377	5540.99	#NULL!	#NULL!
74	2	2	Result 1	Trial 28	In Upper Established	0	136.986	602.144	191.294	36593.5	0	4.57077	4.33396	6.04503	9	39.0057	6.50022	0	0	5	8	0	0	0	0	2.27424	4.22598	0	0	7	7	53.4245	74.6047	5565.87	#NULL!	#NULL!
74	2	3	Result 1	Trial 28	In Lower Novel	0	95.2169	592.547	163.985	26891.1	0	3.17707	7.84117	12.4299	37	290.123	48.3485	0	19	0	0	0	0	31	11	12.4444	35.9041	0	0	0	11	37.1346	63.9542	4090.14	#NULL!	#NULL!
74	2	4	Result 1	Trial 28	In Lower Established	0	113.559	598.859	174.872	30580.1	0	3.7891	6.5328	8.98819	33	215.582	35.9264	0	0	17	0	0	31	0	0	10.8875	25.0334	7	0	0	7	44.288	68.2001	4651.23	0.484191	0.484191
74	2	5	Result 1	Trial 28	In Novel	0	83.7654	601.844	155.765	24262.8	0	2.79498	7.09358	12.2659	37	262.462	43.7389	0	22	0	0	1	0	3	8	10.0367	33.7022	0	7	0	15	32.6685	60.7483	3690.37	#NULL!	#NULL!
74	2	6	Result 1	Trial 28	In Middle (Upper & Lower)	0	160.971	602.144	196.355	38555.3	0	5.37108	2.17033	0.964848	67	145.412	24.2327	0	0	0	8	6	29	28	3	9.96441	14.2627	4	4	7	18	62.7787	76.5785	5864.26	#NULL!	#NULL!
74	2	7	Result 1	Trial 28	In Established	0	101.647	596.784	167.862	28177.7	0	3.39162	6.56749	9.93355	29	190.457	31.7393	0	0	22	0	0	2	0	0	8.70774	23.0316	3	0	0	3	39.6423	65.4662	4285.83	0.464446	0.464446
75	2	1	Result 1	Trial 29	In Upper Novel	0	169.714	625.781	206.748	42744.9	0	5.66279	2.87287	2.60533	10	28.7287	4.78759	16	5	0	0	7	0	0	0	2.00178	2.78581	0	10	0	10	66.1885	80.6317	6501.5	#NULL!	#NULL!
75	2	2	Result 1	Trial 29	In Upper Established	0	137.333	617.187	187.977	35335.4	0	4.58234	4.96709	3.82567	22	109.276	18.2106	0	0	3	7	0	0	0	0	6.52246	11.6882	0	0	21	21	53.5599	73.311	5374.51	#NULL!	#NULL!
75	2	3	Result 1	Trial 29	In Lower Novel	0	170.367	3116.69	246.186	60607.6	0	5.6846	2.9106	3.00262	26	75.6757	12.6112	0	11	0	0	0	0	24	10	5.07673	7.53448	0	0	0	10	66.4431	96.0125	9218.42	#NULL!	#NULL!
75	2	4	Result 1	Trial 29	In Lower Established	0	120.102	3193.98	210.588	44347.2	0	4.00739	9.89537	8.55347	39	385.919	64.3127	0	0	12	0	0	23	0	0	19.6119	44.6897	21	0	0	21	46.8398	82.1293	6745.21	0.434585	0.434585
75	2	5	Result 1	Trial 29	In Novel	0	160.476	2211.73	215.487	46434.8	0	5.35455	3.32613	2.75225	19	63.1965	10.5316	0	16	0	0	1	0	3	4	4.13145	6.40013	0	3	0	7	62.5856	84.0399	7062.73	#NULL!	#NULL!
75	2	6	Result 1	Trial 29	In Middle (Upper & Lower)	0	178.139	3193.98	260.245	67727.3	0	5.94393	1.79219	1.09908	59	105.739	17.6212	0	0	0	7	6	19	21	6	7.42327	10.198	4	7	6	23	69.4742	101.496	10301.3	#NULL!	#NULL!
75	2	7	Result 1	Trial 29	In Established	0	116.36	3067.87	195.823	38346.7	0	3.88256	10.2436	11.1078	42	430.23	71.6971	0	0	15	0	0	4	0	0	21.6248	50.0612	17	0	15	32	45.3804	76.371	5832.53	0.339406	0.339406
76	2	1	Result 1	Trial 30	In Upper Novel	0	99.7288	602.769	171.378	29370.4	0	3.32762	6.31612	5.71755	34	214.748	35.7874	3	1	0	0	2	0	0	0	9.36944	26.4124	0	32	0	32	38.8942	66.8374	4467.24	#NULL!	#NULL!
76	2	2	Result 1	Trial 30	In Upper Established	0	108.864	602.953	174.545	30465.8	0	3.63243	11.0333	7.52804	3	33.0998	5.51601	0	0	2	2	0	0	0	0	1.60142	3.91459	0	0	3	3	42.457	68.0725	4633.85	#NULL!	#NULL!
76	2	3	Result 1	Trial 30	In Lower Novel	0	78.8281	612.943	157.363	24763	0	2.63023	9.6058	9.80058	35	336.203	56.0276	0	2	0	0	0	0	4	32	11.6159	44.4117	0	0	0	32	30.743	61.3716	3766.45	#NULL!	#NULL!
76	2	4	Result 1	Trial 30	In Lower Established	0	185.37	598.45	217.481	47297.9	0	6.18518	3.11645	1.50846	5	15.5822	2.59675	0	0	1	0	0	4	0	0	1.12878	1.46797	3	0	0	3	72.2943	84.8176	7194.01	0.411259	0.411259
76	2	5	Result 1	Trial 30	In Novel	0	84.6491	612.943	161.275	26009.6	0	2.82446	77.344	110.915	7	541.408	90.2246	0	3	0	0	1	0	0	31	20.1512	70.0734	0	32	0	63	33.0131	62.8973	3956.06	#NULL!	#NULL!
76	2	6	Result 1	Trial 30	In Middle (Upper & Lower)	0	216.938	602.953	217.123	47142.4	0	7.2385	1.41252	0.712849	12	16.9503	2.82473	0	0	0	2	1	3	4	1	1.45685	1.36232	1	0	2	4	84.6058	84.678	7170.36	#NULL!	#NULL!
76	2	7	Result 1	Trial 30	In Established	0	119.88	598.45	184.386	33998.3	0	4	8.34167	6.96246	5	41.7084	6.95062	0	0	3	0	0	1	0	0	2.14079	4.80983	2	0	1	3	46.7532	71.9105	5171.14	0.16455	0.16455
77	2	1	Result 1	Trial 31	In Upper Novel	0	247.568	603.579	207.805	43183	0	8.26049	1.1011	0.519064	2	2.2022	0.366993	2	1	0	0	2	0	0	0	0.227981	0.139012	0	1	0	1	96.5515	81.044	6568.13	#NULL!	#NULL!
77	2	2	Result 1	Trial 31	In Upper Established	0	145.094	614.109	196.401	38573.4	0	4.84131	4.33906	4.14845	24	104.137	17.3543	0	0	1	2	0	0	0	0	6.33897	11.0153	0	0	22	22	56.5867	76.5964	5867.01	#NULL!	#NULL!
77	2	3	Result 1	Trial 31	In Lower Novel	0	251.095	591.338	214.869	46168.5	0	8.37819	2.92515	1.47129	3	8.77544	1.46241	0	1	0	0	0	0	3	1	0.872999	0.589412	0	0	0	1	97.9271	83.7989	7022.23	#NULL!	#NULL!
77	2	4	Result 1	Trial 31	In Lower Established	0	54.2135	639.435	130.456	17018.7	0	1.80893	18.6366	32.013	26	484.551	80.7496	0	0	2	0	0	3	0	0	12.2387	68.5053	22	0	0	22	21.1433	50.8778	2588.54	0.242751	0.242751
77	2	5	Result 1	Trial 31	In Novel	0	222.868	574.501	220.242	48506.6	0	7.43635	1.9019	1.62472	3	5.70571	0.950845	0	2	0	0	0	0	0	0	0.500445	0.4504	0	0	0	0	86.9185	85.8944	7377.85	#NULL!	#NULL!
77	2	6	Result 1	Trial 31	In Middle (Upper & Lower)	0	270.879	603.579	204.795	41940.8	0	9.03833	1.38657	0.73314	9	12.4791	2.07963	0	0	0	2	2	3	3	1	1.36788	0.706182	0	1	0	2	105.643	79.87	6379.2	#NULL!	#NULL!
77	2	7	Result 1	Trial 31	In Established	0	67.9342	639.435	146.01	21318.9	0	2.26674	96.9636	155.353	6	581.782	96.9528	0	0	3	0	0	0	0	0	17.827	79.1259	22	0	22	44	26.4943	56.9439	3242.6	0.0672337	0.0672337
78	2	1	Result 1	Trial 32	In Upper Novel	#NULL!	#NULL!	#NULL!	#NULL!	#NULL!	#NULL!	#NULL!	#NULL!	#NULL!	#NULL!	#NULL!	#NULL!	21	#NULL!	#NULL!	#NULL!	#NULL!	#NULL!	#NULL!	#NULL!	#NULL!	#NULL!	#NULL!	#NULL!	#NULL!	#NULL!	#NULL!	#NULL!	#NULL!	#NULL!	#NULL!
78	2	2	Result 1	Trial 32	In Upper Established	0	93.9791	510.862	159.03	25290.4	0	3.13577	8.82883	5.72536	5	44.1441	7.35695	0	0	0	0	0	0	0	0	1.93516	5.42179	0	0	5	5	36.6518	62.0217	3846.67	#NULL!	#NULL!
78	2	3	Result 1	Trial 32	In Lower Novel	0	109.027	610.864	169.906	28868	0	3.63787	11.1899	9.61459	25	279.746	46.6218	0	21	0	0	0	0	24	0	13.8575	32.7587	0	0	0	0	42.5205	66.2633	4390.82	#NULL!	#NULL!
78	2	4	Result 1	Trial 32	In Lower Established	0	100.784	594.497	165.926	27531.5	0	3.36285	9.19809	9.82209	30	275.943	45.9879	0	0	22	0	0	25	0	0	12.6342	33.3537	5	0	0	5	39.3058	64.7111	4187.54	#NULL!	0.39303
78	2	5	Result 1	Trial 32	In Novel	0	94.9976	610.864	161.402	26050.7	0	3.16976	7.04468	6.94562	31	218.385	36.3955	0	21	0	0	0	0	0	0	9.54234	26.8531	0	0	0	0	37.0491	62.9468	3962.31	#NULL!	#NULL!
78	2	6	Result 1	Trial 32	In Middle (Upper & Lower)	0	162.5	602.896	191.349	36614.4	0	5.4221	1.89892	0.841844	56	106.34	17.7223	0	0	0	0	0	25	24	0	7.57938	10.1374	0	0	0	0	63.375	74.6261	5569.05	#NULL!	#NULL!
78	2	7	Result 1	Trial 32	In Established	0	88.6098	571.064	156.827	24594.7	0	2.95662	10.971	22.0742	25	274.274	45.7098	0	0	22	0	0	0	0	0	11.2439	34.4659	5	0	5	10	34.5578	61.1625	3740.85	0.448347	0.448347
79	2	1	Result 1	Trial 33	In Upper Novel	0	152.296	594.81	186.71	34860.5	0	5.08162	2.32733	1.78823	4	9.30931	1.55147	10	1	0	0	3	0	0	0	0.639493	0.911972	0	3	0	3	59.3954	72.8169	5302.28	#NULL!	#NULL!
79	2	2	Result 1	Trial 33	In Upper Established	0	89.9401	572.26	158.928	25258.2	0	3.001	6.04605	3.93094	10	60.4605	10.0762	0	0	1	3	0	0	0	0	2.49124	7.58494	0	0	9	9	35.0766	61.9819	3841.77	#NULL!	#NULL!
79	2	3	Result 1	Trial 33	In Lower Novel	0	78.7468	604.797	153.228	23479	0	2.62752	13.4864	19.9054	16	215.782	35.9617	0	9	0	0	0	0	15	3	7.72396	28.2378	0	0	0	3	30.7113	59.7589	3571.16	#NULL!	#NULL!
79	2	4	Result 1	Trial 33	In Lower Established	0	77.735	605.598	150.216	22564.8	0	2.59376	13.6557	11.5912	23	314.081	52.3439	0	0	9	0	0	15	0	0	11.2996	41.0388	9	0	0	9	30.3166	58.5842	3432.11	0.435384	0.435384
79	2	5	Result 1	Trial 33	In Novel	0	67.273	594.81	142.957	20436.6	0	2.24468	10.1398	18.0517	18	182.516	30.4176	0	10	0	0	1	0	1	1	5.65534	24.7623	0	2	0	3	26.2365	55.7532	3108.41	#NULL!	#NULL!
79	2	6	Result 1	Trial 33	In Middle (Upper & Lower)	0	140.686	604.797	187.555	35177	0	4.69424	2.17568	1.51446	39	84.8515	14.1411	0	0	0	2	2	14	14	2	5.24384	8.89729	1	1	1	5	54.8675	73.1465	5350.42	#NULL!	#NULL!
79	2	7	Result 1	Trial 33	In Established	0	72.2505	605.598	144.871	20987.5	0	2.41076	15.0802	13.3603	22	331.765	55.2911	0	0	10	1	0	1	0	0	11.2217	44.0638	8	0	8	16	28.1777	56.4997	3192.2	0.419641	0.419641
82	2	1	Result 1	Trial 36	In Upper Novel	0	182.813	615.849	211.156	44586.8	0	6.09988	2.70429	3.09447	21	56.7901	9.46397	16	5	0	0	8	0	0	0	4.21486	5.24911	0	19	0	19	71.2971	82.3508	6781.65	#NULL!	#NULL!
82	2	2	Result 1	Trial 36	In Upper Established	0	230.408	641.826	217.249	47197.2	0	7.68797	2.22618	1.34806	32	71.2379	11.8717	0	0	3	7	0	0	0	0	6.54471	5.32695	0	0	31	31	89.8591	84.7271	7178.69	#NULL!	#NULL!
82	2	3	Result 1	Trial 36	In Lower Novel	0	152.979	613.418	197.704	39087	0	5.1044	4.78321	7.40332	34	162.629	27.1019	0	11	0	0	0	0	19	18	10.5316	16.5703	0	0	0	18	59.6618	77.1046	5945.13	#NULL!	#NULL!
82	2	4	Result 1	Trial 36	In Lower Established	0	122.816	619.575	187.054	34989.1	0	4.09797	6.67552	14.5189	46	307.074	51.1733	0	0	12	0	0	18	0	0	15.9809	35.1868	31	0	0	31	47.8982	72.9511	5321.84	0.509335	0.509335
82	2	5	Result 1	Trial 36	In Novel	0	145.154	615.849	197.134	38861.8	0	4.84331	11.0574	15.1581	18	199.032	33.1684	0	16	0	0	3	0	3	17	12.1108	21.0576	0	16	0	33	56.6101	76.8823	5910.88	#NULL!	#NULL!
82	2	6	Result 1	Trial 36	In Middle (Upper & Lower)	0	294.952	618.831	196.176	38485.1	0	9.84158	1.06403	0.418823	45	47.8812	7.97932	0	0	0	3	5	18	16	1	5.74956	2.22976	6	3	4	14	115.031	76.5086	5853.58	#NULL!	#NULL!
82	2	7	Result 1	Trial 36	In Established	0	132.194	641.826	192.843	37188.3	0	4.41087	12.534	25.2497	28	350.951	58.4853	0	0	15	4	0	0	0	0	19.4173	39.0625	25	0	27	52	51.5557	75.2088	5656.34	0.382827	0.382827
83	2	1	Result 1	Trial 37	In Upper Novel	0	71.8876	803.105	151.928	23082.1	0	2.39865	8.70537	14.9516	10	87.0537	14.5073	9	4	0	0	6	0	0	0	2.75801	11.7438	0	4	0	4	28.0362	59.2519	3510.79	#NULL!	#NULL!
83	2	2	Result 1	Trial 37	In Upper Established	0	66.4044	619.423	140.611	19771.3	0	2.2157	14.4085	27.0689	17	244.945	40.8196	0	0	5	7	0	0	0	0	7.61232	33.2073	0	0	10	10	25.8977	54.8383	3007.21	#NULL!	#NULL!
83	2	3	Result 1	Trial 37	In Lower Novel	0	116.865	614.576	178.773	31959.9	0	3.89939	8.62681	11.1258	11	94.8949	15.8141	0	5	0	0	0	0	9	5	4.87655	10.9375	0	0	0	5	45.5774	69.7215	4861.1	#NULL!	#NULL!
83	2	4	Result 1	Trial 37	In Lower Established	0	90.0887	614.646	163.49	26729	0	3.00597	9.08979	13.2527	19	172.706	28.7811	0	0	5	0	0	10	0	0	6.92282	21.8583	11	0	0	11	35.1346	63.7611	4065.48	0.562812	0.562812
83	2	5	Result 1	Trial 37	In Novel	0	83.5217	803.105	159.09	25309.5	0	2.78685	10.9135	14.2978	13	141.875	23.6432	0	9	0	0	0	0	1	3	5.27691	18.3608	0	3	0	6	32.5735	62.0451	3849.57	#NULL!	#NULL!
83	2	6	Result 1	Trial 37	In Middle (Upper & Lower)	0	127.426	614.576	184.946	34204.9	0	4.25179	2.86954	2.15795	32	91.8252	15.3025	0	0	0	7	6	9	8	2	5.08229	10.2202	2	1	3	8	49.6961	72.1289	5202.57	#NULL!	#NULL!
83	2	7	Result 1	Trial 37	In Established	0	70.0484	619.423	145.28	21106.4	0	2.33729	19.242	24.157	19	365.599	60.9264	0	0	10	0	0	1	0	0	11.8049	49.1214	9	0	7	16	27.3189	56.6592	3210.28	0.403938	0.403938
84	2	1	Result 1	Trial 38	In Upper Novel	0	107.301	601.381	168.474	28383.5	0	3.58029	8.00059	6.89019	18	144.011	24.0004	16	10	0	0	14	0	0	0	7.04554	16.9549	0	9	0	9	41.8474	65.7049	4317.13	#NULL!	#NULL!
84	2	2	Result 1	Trial 38	In Upper Established	0	116.473	612.953	174.606	30487.1	0	3.88631	5.55404	3.68068	22	122.189	20.3637	0	0	10	15	0	0	0	0	6.40049	13.9632	0	0	11	11	45.4245	68.0963	4637.09	#NULL!	#NULL!
84	2	3	Result 1	Trial 38	In Lower Novel	0	78.7563	588.995	149.298	22289.9	0	2.62783	12.2527	13.943	14	171.538	28.5881	0	6	0	0	0	0	10	9	6.32264	22.2599	0	0	0	9	30.715	58.2262	3390.29	#NULL!	#NULL!
84	2	4	Result 1	Trial 38	In Lower Established	0	97.9871	593.491	164.277	26986.9	0	3.26951	9.50558	6.99781	17	161.595	26.931	0	0	6	0	0	10	0	0	7.20124	19.7297	11	0	0	11	38.215	64.068	4104.71	0.598397	0.598397
84	2	5	Result 1	Trial 38	In Novel	0	83.5006	598.012	152.913	23382.4	0	2.78614	10.6425	9.65543	23	244.778	40.7941	0	16	0	0	1	0	2	5	9.5201	31.2684	0	5	0	10	32.5652	59.6361	3556.46	#NULL!	#NULL!
84	2	6	Result 1	Trial 38	In Middle (Upper & Lower)	0	128.186	601.381	179.824	32336.5	0	4.27714	2.91221	1.62239	43	125.225	20.8697	0	0	0	14	13	7	8	4	7.16231	13.7074	1	4	4	13	49.9925	70.1314	4918.38	#NULL!	#NULL!
84	2	7	Result 1	Trial 38	In Established	0	98.4429	612.953	164.257	26980.5	0	3.28472	10.3892	10.8723	22	228.562	38.0915	0	0	16	1	0	3	0	0	10.2652	27.8263	10	0	7	17	38.3927	64.0602	4103.73	0.460537	0.460537
86	2	1	Result 1	Trial 40	In Upper Novel	0	151.874	598.615	197.637	39060.2	0	5.06755	3.56547	2.23087	14	49.9166	8.31897	9	2	0	0	6	0	0	0	3.19746	5.1215	0	12	0	12	59.2309	77.0784	5941.06	#NULL!	#NULL!
86	2	2	Result 1	Trial 40	In Upper Established	0	142.927	598.406	188.019	35351	0	4.76899	5.22189	6.97657	20	104.438	17.4053	0	0	5	7	0	0	0	0	6.55063	10.8547	0	0	17	17	55.7415	73.3274	5376.89	#NULL!	#NULL!
86	2	3	Result 1	Trial 40	In Lower Novel	0	117.427	606.402	178.309	31794.2	0	3.91817	5.88414	6.26503	23	135.335	22.5546	0	7	0	0	0	0	15	12	6.98437	15.5647	0	0	0	12	45.7965	69.5405	4835.9	#NULL!	#NULL!
86	2	4	Result 1	Trial 40	In Lower Established	0	75.5134	591.089	150.083	22525	0	2.51963	10.6463	14.0797	29	308.742	51.4542	0	0	5	0	0	16	0	0	10.6545	40.7996	17	0	0	17	29.4502	58.5324	3426.05	0.516362	0.516362
86	2	5	Result 1	Trial 40	In Novel	0	117.833	606.402	179.703	32293.3	0	3.9317	8.05435	7.90946	18	144.978	24.1617	0	9	0	0	2	0	1	7	7.4626	16.6935	0	10	0	17	45.9549	70.0842	4911.81	#NULL!	#NULL!
86	2	6	Result 1	Trial 40	In Middle (Upper & Lower)	0	170.172	591.865	201.342	40538.7	0	5.67806	1.9653	1.09659	40	78.6119	13.1013	0	0	0	6	4	13	14	5	5.6331	7.46817	2	2	4	13	66.3671	78.5234	6165.94	#NULL!	#NULL!
86	2	7	Result 1	Trial 40	In Established	0	83.1807	598.406	155.204	24088.4	0	2.77546	16.3279	21.1102	23	375.542	62.5869	0	0	10	1	0	3	0	0	14.2857	48.3012	15	0	13	28	32.4405	60.5296	3663.85	0.392065	0.392065
88	2	1	Result 1	Trial 42	In Upper Novel	0	152.667	609.178	197.581	39038.2	0	5.09398	3.47014	2.07104	15	52.0521	8.67486	6	2	0	0	6	0	0	0	3.34761	5.32725	0	12	0	12	59.5401	77.0566	5937.71	#NULL!	#NULL!
88	2	2	Result 1	Trial 42	In Upper Established	0	106.845	587.136	171.437	29390.7	0	3.56505	6.24984	6.1021	13	81.2479	13.5406	0	0	5	7	0	0	0	0	3.87588	9.66468	0	0	10	10	41.6696	66.8604	4470.33	#NULL!	#NULL!
88	2	3	Result 1	Trial 42	In Lower Novel	0	51.5312	595.557	126.402	15977.5	0	1.71943	21.1701	27.1913	15	317.551	52.9222	0	4	0	0	0	0	5	11	7.70171	45.2149	0	0	0	11	20.0972	49.2968	2430.18	#NULL!	#NULL!
88	2	4	Result 1	Trial 42	In Lower Established	0	53.4427	613.827	130.064	16916.7	0	1.78321	12.3735	20.867	12	148.482	24.7456	0	0	2	0	0	6	0	0	3.67569	21.0699	10	0	0	10	20.8427	50.725	2573.03	0.506025	0.506025
88	2	5	Result 1	Trial 42	In Novel	0	59.3597	609.178	136.771	18706.4	0	1.98064	31.7105	47.6112	11	348.815	58.1327	0	6	0	0	2	0	0	8	9.47561	48.6515	0	11	0	19	23.1503	53.3407	2845.24	#NULL!	#NULL!
88	2	6	Result 1	Trial 42	In Middle (Upper & Lower)	0	168.53	602.777	195.966	38402.5	0	5.6233	2.0654	0.975439	20	41.308	6.88428	0	0	0	7	4	5	5	3	3.00284	3.88144	3	1	4	11	65.7267	76.4267	5841.02	#NULL!	#NULL!
88	2	7	Result 1	Trial 42	In Established	0	63.1747	613.827	139.066	19339.3	0	2.10793	20.9042	52.9749	10	209.042	34.8385	0	0	7	0	0	1	0	0	6.1002	28.7383	7	0	6	13	24.6381	54.2357	2941.51	0.376494	0.376494
89	2	1	Result 1	Trial 43	In Upper Novel	0	149.908	645.192	199.464	39786	0	5.00193	2.89407	2.43758	34	98.3984	16.3979	4	2	0	0	10	0	0	0	6.14435	10.2536	0	28	0	28	58.4641	77.791	6051.45	#NULL!	#NULL!
89	2	2	Result 1	Trial 43	In Upper Established	0	127.39	612.419	186.659	34841.7	0	4.25059	7.02925	8.90828	12	84.351	14.0569	0	0	3	10	0	0	0	0	4.59853	9.45841	0	0	5	5	49.6821	72.797	5299.42	#NULL!	#NULL!
89	2	3	Result 1	Trial 43	In Lower Novel	0	85.3529	612.798	159.544	25454.4	0	2.84794	10.2436	16.7909	31	317.551	52.9193	0	2	0	0	0	0	6	28	12.1163	40.7974	0	0	0	28	33.2876	62.2222	3871.61	#NULL!	#NULL!
89	2	4	Result 1	Trial 43	In Lower Established	0	98.7005	595.794	165.082	27252	0	3.29331	10.9443	24.4153	9	98.4985	16.4146	0	0	2	0	0	7	0	0	4.42615	11.9884	6	0	0	6	38.4932	64.382	4145.03	0.523617	0.523617
89	2	5	Result 1	Trial 43	In Novel	0	95.4146	645.192	168.144	28272.5	0	3.18367	27.568	49.2908	14	385.953	64.3183	0	4	0	0	1	0	0	24	16.1644	48.1483	0	25	0	49	37.2117	65.5762	4300.25	#NULL!	#NULL!
89	2	6	Result 1	Trial 43	In Middle (Upper & Lower)	0	166.303	612.798	201.572	40631.3	0	5.549	2.25959	1.82987	25	56.4898	9.41392	0	0	0	9	9	6	6	4	3.95351	5.46041	4	3	2	13	64.8582	78.6131	6180.02	#NULL!	#NULL!
89	2	7	Result 1	Trial 43	In Established	0	102.902	595.794	170.107	28936.5	0	3.43349	14.284	17.2618	11	157.124	26.1844	0	0	5	1	0	1	0	0	7.20084	18.9835	2	0	3	5	40.1318	66.3417	4401.24	0.372266	0.372266
91	2	1	Result 1	Trial 45	In Upper Novel	0	205.061	693.126	216.366	46814.3	0	6.84221	3.03244	1.53668	17	51.5516	8.59097	36	13	0	0	17	0	0	0	4.22598	4.36499	0	5	0	5	79.9738	84.3827	7120.46	#NULL!	#NULL!
91	2	2	Result 1	Trial 45	In Upper Established	0	176.175	675.62	210.201	44184.4	0	5.87837	4.95133	4.35461	23	113.881	18.978	0	0	11	16	0	0	0	0	8.14057	10.8374	0	0	8	8	68.7083	81.9784	6720.45	#NULL!	#NULL!
91	2	3	Result 1	Trial 45	In Lower Novel	0	147.941	614.765	194.834	37960.1	0	4.93632	3.53498	3.09834	53	187.354	31.2222	0	23	0	0	0	0	52	4	11.7549	19.4617	0	0	0	4	57.697	75.9853	5773.73	#NULL!	#NULL!
91	2	4	Result 1	Trial 45	In Lower Established	0	136.299	615.447	189.43	35883.6	0	4.54786	4.17989	3.56174	59	246.613	41.0976	0	0	23	0	0	53	0	0	14.4406	26.657	7	0	0	7	53.1566	73.8777	5457.9	0.545102	0.545102
91	2	5	Result 1	Trial 45	In Novel	0	148.44	614.765	197.455	38988.3	0	4.95294	1.85763	1.20247	52	96.5966	16.0976	0	36	0	0	0	0	0	0	6.00534	10.0923	0	0	0	0	57.8916	77.0075	5930.12	#NULL!	#NULL!
91	2	6	Result 1	Trial 45	In Middle (Upper & Lower)	0	166.773	693.126	202.863	41153.5	0	5.56467	2.38628	1.62717	120	286.353	47.7202	0	0	0	16	17	53	52	4	19.8843	27.8303	1	5	4	14	65.0415	79.1166	6259.45	#NULL!	#NULL!
91	2	7	Result 1	Trial 45	In Established	0	137.88	625.966	192.464	37042.3	0	4.6006	3.20868	2.96138	67	214.982	35.8263	0	0	35	0	0	0	0	0	12.5778	23.2484	6	0	4	10	53.7732	75.061	5634.13	0.440729	0.440729
93	2	1	Result 1	Trial 47	In Upper Novel	0	249.536	706.862	211.531	44745.4	0	8.32621	2.31113	1.49729	34	78.5786	13.095	21	10	0	0	17	0	0	0	7.93483	5.16014	0	26	0	26	97.319	82.4971	6805.78	#NULL!	#NULL!
93	2	2	Result 1	Trial 47	In Upper Established	0	207.758	885.325	213.785	45704.2	0	6.93221	3.12968	4.61323	59	184.651	30.7718	0	0	10	16	0	0	0	0	15.5861	15.1857	0	0	47	47	81.0256	83.3761	6951.61	#NULL!	#NULL!
93	2	3	Result 1	Trial 47	In Lower Novel	0	164.373	702.708	202.361	40949.8	0	5.48457	3.99048	4.98561	37	147.648	24.6052	0	11	0	0	0	0	19	26	10.1702	14.4295	0	0	0	26	64.1055	78.9208	6228.46	#NULL!	#NULL!
93	2	4	Result 1	Trial 47	In Lower Established	0	152.788	863.414	206.4	42601.2	0	5.09803	3.13091	5.4848	60	187.855	31.3056	0	0	11	0	0	19	0	0	11.6103	19.6953	47	0	0	47	59.5873	80.496	6479.64	0.580857	0.580857
93	2	5	Result 1	Trial 47	In Novel	0	178.233	706.862	206.39	42596.7	0	5.94705	6.59165	7.70269	29	191.158	31.8561	0	21	0	0	4	0	3	20	14.1515	17.6991	0	21	0	41	69.5109	80.4921	6478.96	#NULL!	#NULL!
93	2	6	Result 1	Trial 47	In Middle (Upper & Lower)	0	283.58	885.325	213.071	45399.2	0	9.46212	1.14254	0.530117	62	70.8375	11.8049	0	0	0	15	13	15	16	6	7.92927	3.87566	4	5	3	18	110.596	83.0977	6905.22	#NULL!	#NULL!
93	2	7	Result 1	Trial 47	In Established	0	168.844	862.439	207.683	43132.2	0	5.63376	9.92856	17.5713	34	337.571	56.2556	0	0	21	1	0	4	0	0	23.3207	32.9348	42	0	44	86	65.8492	80.9964	6560.41	0.408351	0.408351
95	2	1	Result 1	Trial 49	In Upper Novel	0	111.832	665.985	175.065	30647.7	0	3.73145	5.99619	5.82519	34	203.871	33.9765	9	5	0	0	10	0	0	0	10.1151	23.8614	0	25	0	25	43.6145	68.2754	4661.52	#NULL!	#NULL!
95	2	2	Result 1	Trial 49	In Upper Established	0	172.973	618.02	200.156	40062.5	0	5.77153	2.65933	1.4081	10	26.5933	4.43196	0	0	6	10	0	0	0	0	1.9574	2.47456	0	0	4	4	67.4595	78.0608	6093.51	#NULL!	#NULL!
95	2	3	Result 1	Trial 49	In Lower Novel	0	99.0564	628.837	167.445	28037.9	0	3.30519	10.3979	7.57824	32	332.733	55.4524	0	4	0	0	0	0	7	25	14.725	40.7218	0	0	0	25	38.632	65.3036	4264.56	#NULL!	#NULL!
95	2	4	Result 1	Trial 49	In Lower Established	0	132.554	574.784	187.177	35035.3	0	4.42288	4.9907	6.10294	7	34.9349	5.82217	0	0	3	0	0	7	0	0	1.99077	3.83139	3	0	0	3	51.6961	72.999	5328.87	0.433173	0.433173
95	2	5	Result 1	Trial 49	In Novel	0	97.995	665.985	166.217	27628	0	3.26977	21.6216	28.4251	23	497.297	82.8783	0	9	0	0	1	0	1	22	21.8985	60.9743	0	23	0	45	38.2181	64.8246	4202.22	#NULL!	#NULL!
95	2	6	Result 1	Trial 49	In Middle (Upper & Lower)	0	173.657	618.02	202.087	40839.3	0	5.79437	2.01451	1.61341	32	64.4645	10.7435	0	0	0	9	9	6	6	3	4.69332	6.05016	2	2	3	10	67.7262	78.8139	6211.66	#NULL!	#NULL!
95	2	7	Result 1	Trial 49	In Established	0	137.979	605.024	188.482	35525.6	0	4.6039	3.77377	5.61534	10	37.7377	6.28927	0	0	9	1	0	1	0	0	2.25769	4.03159	1	0	1	2	53.8118	73.508	5403.44	0.247243	0.247243
97	2	1	Result 1	Trial 51	In Upper Novel	0	186.279	680.716	208.176	43337.4	0	6.2155	3.44295	2.63592	27	92.9596	15.4924	29	6	0	0	16	0	0	0	7.17345	8.3134	0	19	0	19	72.6488	81.1886	6591.62	#NULL!	#NULL!
97	2	2	Result 1	Trial 51	In Upper Established	0	188.878	710.312	210.995	44518.7	0	6.30223	2.68865	2.43963	19	51.0844	8.5136	0	0	9	17	0	0	0	0	3.94261	4.57098	0	0	12	12	73.6624	82.288	6771.29	#NULL!	#NULL!
97	2	3	Result 1	Trial 51	In Lower Novel	0	133.1	614.408	190.042	36115.8	0	4.44112	4.12899	5.47955	59	243.61	40.5995	0	23	0	0	0	0	48	20	13.8075	26.792	0	0	0	20	51.909	74.1164	5493.21	#NULL!	#NULL!
97	2	4	Result 1	Trial 51	In Lower Established	0	152.244	669.715	199.291	39717.1	0	5.07988	4.20687	4.06297	50	210.344	35.0553	0	0	20	0	0	48	0	0	13.3793	21.676	13	0	0	13	59.3752	77.7235	6040.97	0.535083	0.535083
97	2	5	Result 1	Trial 51	In Novel	0	128.96	680.716	187.299	35080.9	0	4.30298	4.61261	8.32308	50	230.631	38.4363	0	29	0	0	4	0	1	8	12.801	25.6298	0	11	0	19	50.2944	73.0466	5335.8	#NULL!	#NULL!
97	2	6	Result 1	Trial 51	In Middle (Upper & Lower)	0	187.767	710.312	212.196	45027.3	0	6.26517	2.13031	1.63417	97	206.64	34.4381	0	0	0	16	12	44	47	12	15.6982	18.7399	8	8	11	39	73.2291	82.7564	6848.65	#NULL!	#NULL!
97	2	7	Result 1	Trial 51	In Established	0	142.232	652.916	191.857	36809.1	0	4.74581	3.43677	3.30524	47	161.528	26.9199	0	0	29	1	0	4	0	0	9.85375	17.0661	5	0	1	6	55.4705	74.8242	5598.66	0.472469	0.472469
98	2	1	Result 1	Trial 52	In Upper Novel	0	106.445	604.441	170.803	29173.7	0	3.55173	4.4681	2.48301	11	49.1491	8.19061	9	1	0	0	4	0	0	0	2.34653	5.84408	0	10	0	10	41.5136	66.6132	4437.32	#NULL!	#NULL!
98	2	2	Result 1	Trial 52	In Upper Established	0	90.0502	591.644	160	25599.9	0	3.00468	8.91129	6.07046	14	124.758	20.7907	0	0	1	3	0	0	0	0	5.11566	15.6695	0	0	12	12	35.1196	62.4	3893.74	#NULL!	#NULL!
98	2	3	Result 1	Trial 52	In Lower Novel	0	93.7413	616.843	166.233	27633.4	0	3.12784	9.75713	9.99751	19	185.385	30.8941	0	8	0	0	0	0	11	9	7.67349	23.2206	0	0	0	9	36.5591	64.8309	4203.04	#NULL!	#NULL!
98	2	4	Result 1	Trial 52	In Lower Established	0	79.0758	675.533	154.601	23901.4	0	2.6385	10.393	13.3694	23	239.039	39.8354	0	0	7	0	0	10	0	0	8.50756	31.3279	13	0	0	13	30.8396	60.2944	3635.4	0.547658	0.547658
98	2	5	Result 1	Trial 52	In Novel	0	88.0001	616.843	160.915	25893.8	0	2.93627	17.3312	36.6928	12	207.975	34.6586	0	9	0	0	2	0	0	8	8.19061	26.468	0	9	0	17	34.32	62.7569	3938.45	#NULL!	#NULL!
98	2	6	Result 1	Trial 52	In Middle (Upper & Lower)	0	175.946	603.637	202.465	40992.2	0	5.87075	2.0159	0.874144	24	48.3817	8.06272	0	0	0	2	2	10	11	1	3.58096	4.48176	2	1	1	5	68.6189	78.9614	6234.91	#NULL!	#NULL!
98	2	7	Result 1	Trial 52	In Established	0	75.719	675.533	150.076	22522.8	0	2.52649	26.4136	26.5697	13	343.377	57.2231	0	0	8	1	0	0	0	0	11.905	45.3125	11	0	11	22	29.5304	58.5296	3425.72	0.386387	0.386387
99	2	1	Result 1	Trial 53	In Upper Novel	0	140.924	611.358	193.021	37257.1	0	4.70218	3.97223	3.48168	21	83.4168	13.9012	10	6	0	0	13	0	0	0	5.02669	8.87456	0	12	0	12	54.9604	75.2782	5666.8	#NULL!	#NULL!
99	2	2	Result 1	Trial 53	In Upper Established	0	80.367	608.871	154.15	23762.1	0	2.68158	10.9022	21.4654	23	250.751	41.7871	0	0	8	12	0	0	0	0	9.16371	32.6179	0	0	13	13	31.3431	60.1185	3614.22	#NULL!	#NULL!
99	2	3	Result 1	Trial 53	In Lower Novel	0	114.44	601.51	180.805	32690.4	0	3.81849	7.31207	7.08794	14	102.369	17.0596	0	4	0	0	0	0	6	13	5.05449	12.0051	0	0	0	13	44.6316	70.514	4972.21	#NULL!	#NULL!
99	2	4	Result 1	Trial 53	In Lower Established	0	61.5106	598.032	138.012	19047.3	0	2.0524	10.8731	13.7777	15	163.096	27.1797	0	0	1	0	0	5	0	0	4.62634	22.5534	13	0	0	13	23.9891	53.8247	2897.09	0.562275	0.562275
99	2	5	Result 1	Trial 53	In Novel	0	116.995	611.358	181.623	32986.8	0	3.90375	9.53662	9.6016	16	152.586	25.4282	0	10	0	0	3	0	1	9	7.74022	17.6879	0	10	0	19	45.6281	70.833	5017.29	#NULL!	#NULL!
99	2	6	Result 1	Trial 53	In Middle (Upper & Lower)	0	159.881	601.51	199.176	39671	0	5.33471	2.11394	1.40781	31	65.5322	10.9208	0	0	0	11	10	2	5	4	4.43172	6.4891	0	2	2	8	62.3536	77.6786	6033.96	#NULL!	#NULL!
99	2	7	Result 1	Trial 53	In Established	0	66.2637	608.871	141.703	20079.6	0	2.211	23.8238	48.1658	16	381.181	63.5231	0	0	9	1	0	3	0	0	11.6715	51.8461	13	0	11	24	25.8428	55.2642	3054.11	0.381432	0.381432
100	2	1	Result 1	Trial 54	In Upper Novel	#NULL!	#NULL!	#NULL!	#NULL!	#NULL!	#NULL!	#NULL!	#NULL!	#NULL!	#NULL!	#NULL!	#NULL!	2	#NULL!	#NULL!	#NULL!	#NULL!	#NULL!	#NULL!	#NULL!	#NULL!	#NULL!	#NULL!	#NULL!	#NULL!	#NULL!	#NULL!	#NULL!	#NULL!	#NULL!	#NULL!
100	2	2	Result 1	Trial 54	In Upper Established	0	125.647	618.784	185.51	34413.8	0	4.19243	2.22921	1.30453	21	46.8135	7.80138	0	0	0	0	0	0	0	0	2.53559	5.26579	0	0	21	21	49.0023	72.3489	5234.34	#NULL!	#NULL!
100	2	3	Result 1	Trial 54	In Lower Novel	0	112.652	524.505	174.372	30405.5	0	3.75883	5.81693	4.76739	3	17.4508	2.90814	0	2	0	0	0	0	3	0	0.872999	2.03514	0	0	0	0	43.9343	68.0051	4624.68	#NULL!	#NULL!
100	2	4	Result 1	Trial 54	In Lower Established	0	50.3948	606.617	123.997	15375.3	0	1.68151	21.4094	25.1554	25	535.235	89.196	0	0	2	0	0	3	0	0	12.8726	76.3178	21	0	0	21	19.654	48.3588	2338.58	#NULL!	0.175396
100	2	5	Result 1	Trial 54	In Novel	0	95.1852	524.505	164.219	26967.9	0	3.17602	6.55656	1.5336	2	13.1131	2.18528	0	2	0	0	0	0	0	0	0.561611	1.62366	0	0	0	0	37.1222	64.0454	4101.82	#NULL!	#NULL!
100	2	6	Result 1	Trial 54	In Middle (Upper & Lower)	0	152.136	568.01	196.794	38727.8	0	5.07628	2.31565	0.943929	5	11.5782	1.92949	0	0	0	0	0	3	3	0	0.739545	1.18995	0	0	0	0	59.333	76.7497	5890.5	#NULL!	#NULL!
100	2	7	Result 1	Trial 54	In Established	0	55.404	618.784	130.241	16962.7	0	1.84865	143.81	48.2751	4	575.242	95.863	0	0	2	0	0	0	0	0	15.0078	80.8496	21	0	21	42	21.6076	50.794	2580.03	0.0869589	0.0869589
101	2	1	Result 1	Trial 55	In Upper Novel	0	185.203	701.171	210.729	44406.7	0	6.17961	2.43577	2.67099	25	60.8942	10.1479	30	5	0	0	16	0	0	0	4.59853	5.54938	0	14	0	14	72.2292	82.1843	6754.26	#NULL!	#NULL!
101	2	2	Result 1	Trial 55	In Upper Established	0	160.649	614.967	200.695	40278.7	0	5.36034	5.33867	4.18838	20	106.773	17.7936	0	0	10	17	0	0	0	0	7.21196	10.5816	0	0	13	13	62.6531	78.2711	6126.39	#NULL!	#NULL!
101	2	3	Result 1	Trial 55	In Lower Novel	0	124.412	641.852	183.665	33732.7	0	4.15121	6.48426	5.94289	39	252.886	42.143	0	25	0	0	0	0	29	14	13.6566	28.4864	0	0	0	14	48.5207	71.6294	5130.74	#NULL!	#NULL!
101	2	4	Result 1	Trial 55	In Lower Established	0	120.639	611.823	182.522	33314.3	0	4.02534	5.23465	5.70373	34	177.978	29.6597	0	0	19	0	0	28	0	0	9.29716	20.357	13	0	0	13	47.0492	71.1836	5067.11	0.548943	0.548943
101	2	5	Result 1	Trial 55	In Novel	0	123.762	701.171	183.953	33838.6	0	4.12955	5.80414	5.42066	40	232.166	38.6899	0	30	0	0	3	0	0	7	12.4388	26.2511	0	9	0	16	48.2672	71.7417	5146.85	#NULL!	#NULL!
101	2	6	Result 1	Trial 55	In Middle (Upper & Lower)	0	177.426	620.668	204.895	41981.8	0	5.92013	1.93986	1.18315	80	155.189	25.8619	0	0	0	16	13	26	29	7	11.4769	14.3794	7	5	9	28	69.1961	79.9091	6385.43	#NULL!	#NULL!
101	2	7	Result 1	Trial 55	In Established	0	118.592	614.967	182.123	33168.8	0	3.95702	5.29112	11.0491	40	211.645	35.2702	0	0	29	1	0	2	0	0	10.8541	24.4161	6	0	4	10	46.2509	71.028	5044.97	0.471085	0.471085
102	2	1	Result 1	Trial 56	In Upper Novel	0	146.323	877.758	196.964	38794.7	0	4.88233	4.1756	2.72041	21	87.6877	14.613	14	4	0	0	8	0	0	0	5.45485	9.15814	0	17	0	17	57.066	76.816	5900.67	#NULL!	#NULL!
102	2	2	Result 1	Trial 56	In Upper Established	0	101.711	792.418	179.356	32168.8	0	3.39377	4.29239	7.52396	14	60.0934	10.0145	0	0	2	8	0	0	0	0	2.54671	7.46219	0	0	11	11	39.6673	69.9488	4892.87	#NULL!	#NULL!
102	2	3	Result 1	Trial 56	In Lower Novel	0	156.555	618.661	197.566	39032.5	0	5.22372	3.4958	3.06086	26	90.8909	15.1468	0	10	0	0	0	0	14	17	6.04426	9.10253	0	0	0	17	61.0565	77.0507	5936.84	#NULL!	#NULL!
102	2	4	Result 1	Trial 56	In Lower Established	0	57.4212	714.762	137.407	18880.8	0	1.91596	18.0163	30.5993	20	360.327	60.0478	0	0	12	0	0	14	0	0	9.25823	50.7896	12	0	0	12	22.3943	53.5887	2871.77	0.479301	0.479301
102	2	5	Result 1	Trial 56	In Novel	0	138.087	855.522	190.559	36312.7	0	4.6075	9.71597	10.2026	16	155.455	25.9064	0	14	0	0	2	0	2	13	9.25823	16.6481	0	13	0	26	53.8539	74.318	5523.16	#NULL!	#NULL!
102	2	6	Result 1	Trial 56	In Middle (Upper & Lower)	0	225.951	877.758	216.478	46862.6	0	7.53923	1.55317	0.56414	31	48.1481	8.0238	0	0	0	5	6	12	12	4	4.39279	3.63101	4	4	3	15	88.1209	84.4264	7127.8	#NULL!	#NULL!
102	2	7	Result 1	Trial 56	In Established	0	54.6309	714.762	134.387	18059.9	0	1.82285	24.7456	53.0774	16	395.929	65.9809	0	0	14	3	0	2	0	0	9.69751	56.2778	8	0	8	16	21.3061	52.4109	2746.91	0.359025	0.359025
103	2	1	Result 1	Trial 57	In Upper Novel	0	241.567	628.865	226.362	51239.8	0	8.06029	1.2012	0.524045	4	4.80481	0.800712	13	0	0	0	3	0	0	0	0.44484	0.355872	0	3	0	3	94.2111	88.2812	7793.57	#NULL!	#NULL!
103	2	2	Result 1	Trial 57	In Upper Established	0	280.4	722.415	224.606	50447.8	0	9.35603	1.15949	1.10241	4	4.63797	0.772909	0	0	1	3	0	0	0	0	0.506005	0.266904	0	0	2	2	109.356	87.5963	7673.11	#NULL!	#NULL!
103	2	3	Result 1	Trial 57	In Lower Novel	0	115.947	628.246	177.699	31577.1	0	3.86878	8.01152	12.4408	19	152.219	25.367	0	13	0	0	0	0	19	3	7.78469	17.5823	0	0	0	3	45.2193	69.3026	4802.88	#NULL!	#NULL!
103	2	4	Result 1	Trial 57	In Lower Established	0	64.5654	719.144	139.55	19474.3	0	2.15433	23.0652	51.7686	19	438.238	73.0316	0	0	12	0	0	18	0	0	13.1673	59.8588	2	0	0	2	25.1805	54.4245	2962.04	0.283909	0.283909
103	2	5	Result 1	Trial 57	In Novel	0	104.317	628.246	171.479	29405	0	3.48071	5.36537	7.40335	20	107.307	17.8826	0	13	0	0	0	0	0	0	4.96552	12.917	0	1	0	1	40.6836	66.8768	4472.5	#NULL!	#NULL!
103	2	6	Result 1	Trial 57	In Middle (Upper & Lower)	0	157.193	722.415	195.55	38240	0	5.24503	2.30067	1.37562	41	94.3277	15.7195	0	0	0	2	3	18	19	3	6.37233	9.3472	2	2	1	8	61.3053	76.2645	5816.3	#NULL!	#NULL!
103	2	7	Result 1	Trial 57	In Established	0	56.1125	708.672	130.817	17113.2	0	1.87229	18.9348	49.6622	21	397.631	66.2645	0	0	13	1	0	0	0	0	10.526	55.7329	0	0	1	1	21.8839	51.0186	2602.92	0.378428	0.378428
104	2	1	Result 1	Trial 58	In Upper Novel	0	98.6347	746.701	166.326	27664.3	0	3.29111	6.52653	6.37931	20	130.531	21.7527	13	2	0	0	9	0	0	0	5.80516	15.9475	0	17	0	17	38.4675	64.8671	4207.74	#NULL!	#NULL!
104	2	2	Result 1	Trial 58	In Upper Established	0	120.978	592.946	177.259	31420.8	0	4.03662	6.4698	5.4397	10	64.698	10.7818	0	0	7	10	0	0	0	0	3.49755	7.28425	0	0	6	6	47.1814	69.131	4779.1	#NULL!	#NULL!
104	2	3	Result 1	Trial 58	In Lower Novel	0	99.328	605.861	166.312	27659.5	0	3.31425	9.36623	8.23088	34	318.452	53.0694	0	11	0	0	0	0	21	17	14.2571	38.8067	0	0	0	17	38.7379	64.8617	4207.01	#NULL!	#NULL!
104	2	4	Result 1	Trial 58	In Lower Established	0	132.835	587.47	184.199	33929.1	0	4.43227	3.695	3.25841	23	84.985	14.1626	0	0	7	0	0	22	0	0	4.95996	9.20263	7	0	0	7	51.8057	71.8376	5160.62	0.514646	0.514646
104	2	5	Result 1	Trial 58	In Novel	0	89.484	746.701	159.034	25291.7	0	2.98578	13.2385	21.1622	29	383.917	63.9791	0	13	0	0	3	0	0	10	15.7084	48.2651	0	14	0	24	34.8988	62.0233	3846.87	#NULL!	#NULL!
104	2	6	Result 1	Trial 58	In Middle (Upper & Lower)	0	161.899	602.633	196.477	38603.4	0	5.40202	2.38717	1.32527	46	109.81	18.2996	0	0	0	10	6	19	21	7	7.58452	10.7151	3	3	6	19	63.1406	76.626	5871.58	#NULL!	#NULL!
104	2	7	Result 1	Trial 58	In Established	0	109.169	587.47	169.664	28785.9	0	3.64261	5.85215	5.30354	18	105.339	17.5545	0	0	14	0	0	3	0	0	5.23799	12.3165	4	0	0	4	42.5759	66.169	4378.34	0.391709	0.391709
106	2	1	Result 1	Trial 60	In Upper Novel	0	248.177	1109.09	256.903	65999	0	8.28085	2.87788	1.27041	8	23.023	3.83696	30	0	0	0	3	0	0	0	2.07974	1.75722	0	7	0	7	96.789	100.192	10038.4	#NULL!	#NULL!
106	2	2	Result 1	Trial 60	In Upper Established	0	461.646	931.318	323.593	104713	0	15.4036	0.622845	0.395271	3	1.86854	0.311405	0	0	1	3	0	0	0	0	0.233554	0.0778515	0	0	2	2	180.042	126.201	15926.8	#NULL!	#NULL!
106	2	3	Result 1	Trial 60	In Lower Novel	0	120.6	815.844	185.874	34549	0	4.02404	9.08517	10.2585	46	417.918	69.6491	0	30	0	0	0	0	40	7	21.4981	48.1455	0	0	0	7	47.034	72.4909	5254.9	#NULL!	#NULL!
106	2	4	Result 1	Trial 60	In Lower Established	0	179.331	873.316	207.723	43148.8	0	5.9837	3.92893	4.48045	40	157.157	26.1914	0	0	29	0	0	40	0	0	11.75	14.4414	2	0	0	2	69.9391	81.012	6562.93	0.323938	0.323938
106	2	5	Result 1	Trial 60	In Novel	0	105.69	1059.66	177.614	31546.7	0	3.52651	9.58845	14.4605	41	393.126	65.5174	0	30	0	0	2	0	0	5	17.9225	47.5894	0	7	0	12	41.2191	69.2695	4798.25	#NULL!	#NULL!
106	2	6	Result 1	Trial 60	In Middle (Upper & Lower)	0	279.449	1109.09	218.533	47756.7	0	9.3243	1.31289	0.793881	72	94.5279	15.7538	0	0	0	3	1	40	40	2	10.4488	5.30501	2	0	2	6	108.985	85.2279	7263.79	#NULL!	#NULL!
106	2	7	Result 1	Trial 60	In Established	0	152.189	931.318	200.832	40333.4	0	5.07806	3.48056	4.18759	32	111.378	18.562	0	0	30	0	0	0	0	0	7.10115	11.4608	0	0	0	0	59.3537	78.3245	6134.71	0.382519	0.382519

## Sheet: Variable Key
VARIABLE NAME	VARIABLE TYPE	LABEL	VALUES		NOTE: "#NULL!" Indicates the subject was not tracked in that particular zone.
SubID	Numeric	Subject ID
Sex	Numeric	Subject Sex	Female = 1, Male= 2
Zone	Numeric	Zone	in Upper Novel = 1, In Upper Established = 2, In Lower Novel = 3, in Lower Established = 4, In Novel Upper & Lower side = 5, in middle upper and lower = 6, in Established Upper & Lower side = 7
ResultNum	String	Result Number
TrialNum	String	Trial Number
Location	String	Subject Location (quadrant or lateral zone)
VelocityCenterpointMinimummms	Numeric	Velocity Center-point Minimum mm/s
VelocityCenterpointMeanmms	Numeric	Velocity Center-point Mean mm/s
VelocityCenterpointMaximummms	Numeric	Velocity Center-point Maximum mm/s
VelocityCenterpointStandardDeviationmms	Numeric	Velocity Center-point Standard Deviation mm/s
VelocityCenterpointVariancemms²	Numeric	Velocity Center-point Variance (mm/s)²
DistancemovedCenterpointMinimummm	Numeric	Distance moved Center-point Minimum mm
DistancemovedCenterpointMeanmm	Numeric	Distance moved Center-point Mean mm
InzoneArenaCenterpointMeans	Numeric	In zone Arena / Center-point Mean s
InzoneArenaCenterpointStandardDeviations	Numeric	In zone Arena / Center-point Standard Deviation s
InzoneArenaCenterpointFrequency	Numeric	In zone Arena / Center-point Frequency
InzoneArenaCenterpointCumulativeDurations	Numeric	In zone Arena / Center-point Cumulative Duration s
InzoneArenaCenterpointCumulativeDuration	Numeric	In zone Arena / Center-point Cumulative Duration (%)
CrossTankTrans	Numeric	Cross-Tank Transitions
ZonetransitionFromEstabTonNovelCenterpointFrequency	Numeric	Zone transition From Established to Novel / Center-point Frequency
Zonetransition2FromNovelToEstabCenterpointFrequency	Numeric	Zone transition 2 From Novel to Established / Center-point Frequency
Zonetransition3FromUpperNovelToUpperEstabCenterpointFrequency	Numeric	Zone transition 3 From Upper Novel to Upper Established / Center-point Frequency
Zonetransition4FromUpperEstabtoUpperNovelCenterpointFrequency	Numeric	Zone transition 4 From Upper Established to Upper Novel / Center-point Frequency
Zonetransition5FromLowerNoveltoLowerEstabCenterpointFrequency	Numeric	Zone transition 5 From Lower Novel to Lower Established / Center-point Frequency
Zonetransition6FromLowerEstabtoLowerNovelCenterpointFrequency	Numeric	Zone transition 6 From Lower Established to Lower Novel / Center-point Frequency
Zonetransition7FromUpperNoveltoLowerNovelCenterpointFrequency	Numeric	Zone transition 7 From Upper Novel to Lower Novel / Center-point Frequency
MovementMovingCenterpointCumulativeDuration	Numeric	Movement Moving / Center-point Cumulative Duration (%)
MovementNotMovingCenterpointCumulativeDuration	Numeric	Movement Not Moving / Center-point Cumulative Duration (%)
Zonetransition8FromUpperEstabtoLowerEstabCenterpointFrequency	Numeric	Zone transition 8 From Upper Established to Lower Established / Center-point Frequency
Zonetransition9FromLowerNoveltoUpperNOvelCenterpointFrequency	Numeric	Zone transition 9 From Lower Novel to Upper Novel / Center-point Frequency
Zonetransition10FromLowerEstabtoUpperEstabenterpointFrequency	Numeric	Zone transition 10 From Lower Established to Upper Established / Center-point Frequency
TotalZoneTrans	Numeric	Transitions across all zones
TrueVelocityMean	Numeric	VelocityMean / 2.564 (modifier to adjust for camera to tank distance)
TrueVelocitySD	Numeric	VelocitySD / 2.564 (modifier to adjust for camera to tank distance)
TrueVelocityVar	Numeric	VelocitySD / 6.574 (modifier to adjust for camera to tank distance)
Entropy	Numeric	= -sum (p(i) * log p(i)) -- measure of entropy across 3 (L,M,R) or 4 (quadrant) zones, as defined by Fernandez et al, 2021
Entropy2	Numeric	Entropy w/out missing cases (H for subjects with p=0 in a zone included)
